# Supplementary material for: Behavioral thermoregulation by reptile embryos promotes hatching success and synchronization
Source: Commun Biol. 2023 Aug 15;6:848. doi: 10.1038/s42003-023-05229-8 (PMC10427690; doi:10.1038/s42003-023-05229-8)
Supplement: Supplementary file 4 — Supplementary Data 1 [file 42003_2023_5229_MOESM4_ESM.xlsx]

## Sheet: Experiment A
The following data belong to experiment of Effects of capsazepine on embryonic development and hatchling traits.
Clutch number	Egg number	Type of treatment	Incubation period (days)	Coefficient of variation	Variation range (days)	Hatching success (%)	Initial egg mass (g)	Hatchling mass (g)	Righting time (s)	Carapace length (mm)	Carapace width (mm)
1	1	Capsazepine	44.3917	0.00670623	0.797917	0.857143	4.025	2.588	0.588	23.2	21.03
1	3	Capsazepine					4.624
1	5	Capsazepine	44.3882				4.394	2.858	0.6	25.38	23.48
1	7	Capsazepine	44.3917				4.889	3.257	0.576	26.76	23.79
1	9	Capsazepine	43.5938				4.615	3.019	0.636	26.42	24.41
1	11	Capsazepine	44.391				4.244	2.74	0.578	26.67	22.05
1	13	Capsazepine	44.3882				4.333	2.782	0.634	26.41	23.58
2	1	Capsazepine	44.3792	1.16636e-05	0.00138889	0.857143	5.023	3.393	0.444	26.03	24.29
2	3	Capsazepine	44.3778				5.065	3.374	0.498	26.36	24.92
2	5	Capsazepine	44.3785				5.839	4.114	0.5	28.88	25.91
2	7	Capsazepine	44.3778				5.562	4.081	0.504	28.91	26.16
2	9	Capsazepine	44.3778				5.017	3.23	0.542	26.48	23.44
2	11	Capsazepine					5.625
2	13	Capsazepine	44.3785				5.562	3.93	0.514	27.13	24.83
3	1	Capsazepine		6.9689e-05	0.00833333	0.714286	5.011
3	3	Capsazepine	44.3861				5.024	3.419	0.502	27.93	24.33
3	5	Capsazepine	44.3826				4.922	3.246	0.49	26.94	23.9
3	7	Capsazepine	44.3868				5.183	3.667	0.528	27.96	25.95
3	9	Capsazepine					4.857
3	11	Capsazepine	44.3826				4.731	3.43	0.482	27.25	24.43
3	13	Capsazepine	44.391				5.223	3.618	0.464	26.42	23.93
4	1	Capsazepine	44.3826	3.68807e-05	0.00347222	0.428571	4.997	3.345	0.492	26.14	24.75
4	3	Capsazepine					4.902
4	5	Capsazepine					4.832
4	7	Capsazepine					4.909
4	9	Capsazepine					4.884
4	11	Capsazepine	44.3792				5.019	3.217	0.406	27.75	23.34
4	13	Capsazepine	44.3826				4.935	3.421	0.53	26.16	23.2
5	1	Capsazepine	44.3715	9.57037e-05	0.00972222	1	5.932	3.983	0.466	27.68	24.49
5	3	Capsazepine	44.3618				5.903	4.036	0.488	28.68	26.43
5	5	Capsazepine	44.3688				5.737	3.945	0.472	28.23	25.91
5	7	Capsazepine	44.3715				5.633	3.799	0.452	28.21	24.94
5	9	Capsazepine	44.3618				6.125	4.193	0.452	29.91	26.33
5	11	Capsazepine	44.3715				6.034	4.199	0.458	28.97	25.78
5	13	Capsazepine	44.3715				5.826	4.068	0.498	28.18	26.36
6	1	Capsazepine	44.3611	2.62716e-05	0.00277778	1	4.624	3.185	0.532	26.3	23.33
6	3	Capsazepine	44.3611				4.858	3.483	0.516	26.75	24.72
6	5	Capsazepine	44.359				4.719	3.156	0.546	27.87	24.96
6	7	Capsazepine	44.359				4.588	3.029	0.514	26.23	24.5
6	9	Capsazepine	44.359				4.933	3.372	0.486	26.79	22.28
6	11	Capsazepine	44.3618				4.827	3.161	0.58	26.85	24.64
6	13	Capsazepine	44.359				5.317	3.418	0.534	27.49	25.45
7	1	Capsazepine	44.4062	1.40359e-05	0.00208333	0.857143	5.011	3.156	0.554	27.41	24.86
7	3	Capsazepine	44.4056				4.826	2.895	0.58	25.35	23.22
7	5	Capsazepine	44.4062				4.936	3.244	0.586	26.37	23.81
7	7	Capsazepine	44.4076				5.245	3.461	0.554	27.89	24.74
7	9	Capsazepine	44.4062				5.137	3.625	0.528	27.13	25.86
7	11	Capsazepine					5.292
7	13	Capsazepine	44.4062				5.207	3.24	0.51	26.46	24.55
8	1	Capsazepine	44.3875	5.84563e-05	0.00625	1	4.933	3.333	0.502	27.58	24.2
8	3	Capsazepine	44.3826				5.278	3.303	0.502	26.34	24.87
8	5	Capsazepine	44.3889				5.306	3.327	0.554	27.18	23.91
8	7	Capsazepine	44.3833				5.228	3.561	0.442	28.77	25.72
8	9	Capsazepine	44.3826				5.277	3.423	0.456	27.18	24.85
8	11	Capsazepine	44.3875				4.945	3.194	0.522	26.62	23.61
8	13	Capsazepine	44.3826				5.074	3.318	0.528	27.53	24.19
9	1	Capsazepine	44.3688	0.00016896	0.0208333	1	5.806	3.522	0.592	27.53	24.58
9	3	Capsazepine	44.3576				5.252	4.06	0.526	26.62	23.74
9	5	Capsazepine	44.3688				5.275	3.498	0.504	26.75	24.99
9	7	Capsazepine	44.359				5.211	3.556	0.55	26.98	23.91
9	9	Capsazepine	44.3785				5.787	4.095	0.604	28.41	25.89
9	11	Capsazepine	44.3778				5.841	3.908	0.516	28.73	25.48
9	13	Capsazepine	44.3688				5.643	3.684	0.494	27.37	25.53
10	1	Capsazepine	44.4778	0.00908774	0.919444	1	5.356	3.616	0.526	27.52	22.47
10	3	Capsazepine	45.3708				5.053	3.338	0.526	25.65	23.9
10	5	Capsazepine	44.4771				5.824	3.512	0.5	26.97	24.33
10	7	Capsazepine	44.4549				5.413	3.691	0.5	27.09	24.67
10	9	Capsazepine	45.3743				5.195	3.504	0.484	27.61	24.89
10	11	Capsazepine	44.4771				5.101	3.456	0.476	26.28	23.14
10	13	Capsazepine	44.4778				5.348	3.573	0.52	26.06	23.1
11	1	Capsazepine	44.3646	0.000126518	0.0125	1	4.192	2.783	0.522	25.32	23.72
11	3	Capsazepine	44.3757				4.305	2.68	0.546	25.88	23.16
11	5	Capsazepine	44.3646				4.142	2.75	0.6	24.93	20.33
11	7	Capsazepine	44.3771				4.008	2.686	0.518	24.32	21.13
11	9	Capsazepine	44.3646				4.226	2.727	0.512	26.89	22.59
11	11	Capsazepine	44.3757				4.476	2.733	0.568	24.73	21.67
11	13	Capsazepine	44.375				4.835	3.474	0.61	26.29	23.75
12	1	Capsazepine	44.3764	8.46527e-05	0.0111111	1	4.989	3.208	0.48	27.24	23.85
12	3	Capsazepine	44.3875				4.505	2.856	0.464	25.7	23.82
12	5	Capsazepine	44.3785				4.144	2.637	0.46	24.45	21.13
12	7	Capsazepine	44.3764				4.107	2.415	0.418	23.61	20.33
12	9	Capsazepine	44.3764				4.682	3.046	0.51	26.85	24.64
12	11	Capsazepine	44.3785				4.839	3.248	0.488	26.68	23.84
12	13	Capsazepine	44.3764				4.441	2.823	0.566	25.03	21.7
13	1	Capsazepine	44.325	4.58986e-05	0.00555556	0.857143	5.039	3.414	0.504	27.35	24.83
13	3	Capsazepine	44.325				4.937	3.415	0.61	27.02	23.55
13	5	Capsazepine	44.325				5.14	3.306	0.566	26.22	24.25
13	7	Capsazepine	44.3306				4.933	3.304	0.564	27.21	24.94
13	9	Capsazepine	44.3278				4.854	3.082	0.628	26.54	23.37
13	11	Capsazepine	44.3271				5.215	3.352	0.622	27.1	24.46
13	13	Capsazepine					4.906
14	1	Capsazepine	44.3771	0.000128344	0.0152778	0.857143	4.525	3.083	0.542	26.95	23.5
14	3	Capsazepine	44.3743				5.37	3.527	0.596	28.17	24.83
14	5	Capsazepine	44.3618				4.632	2.965	0.578	26.22	22.33
14	7	Capsazepine	44.3667				4.652	3.037	0.53	27.38	25.49
14	9	Capsazepine	44.3743				4.375	2.817	0.516	25.3	23.27
14	11	Capsazepine					4.337
14	13	Capsazepine	44.3771				4.399	2.805	0.564	25.48	22.46
15	1	Capsazepine	44.3868	3.12901e-05	0.00347222	0.714286	5.394	3.539	0.42	28.78	25.18
15	3	Capsazepine	44.3868				5.612	3.727	0.482	28.42	24.65
15	5	Capsazepine	44.3903				5.785	4.081	0.48	28.72	25.96
15	7	Capsazepine					5.857
15	9	Capsazepine	44.3868				6.228	4.297	0.54	29.15	26.06
15	11	Capsazepine	44.3868				5.381	3.676	0.486	27.23	24.72
15	13	Capsazepine					5.473
1	2	Control	44.391	3.18261e-05	0.00486111	0.857143	4.368	2.805	0.568	25.46	22.89
1	4	Control	44.391				4.513	2.806	0.57	24.18	20.28
1	6	Control	44.3938				4.337	2.523	0.698	24.77	21.69
1	8	Control	44.391				4.286	2.673	0.592	26.94	23.82
1	10	Control	44.391				4.707	3.06	0.62	26.95	24.24
1	12	Control					4.011
1	14	Control	44.3889				4.75	3.191	0.582	26.33	24.69
2	2	Control		0.00252827	0.260417	0.571429	5.483
2	4	Control	44.6382				5.821	4.115	0.476	29.4	26.94
2	6	Control	44.3778				5.687	4.349	0.504	29.65	27.06
2	8	Control					5.565
2	10	Control	44.3799				5.336	3.81	0.564	28.57	26.47
2	12	Control					5.739
2	14	Control	44.3785				5.827	4.102	0.56	29.26	27.28
3	2	Control	44.3819	6.17643e-05	0.00833333	0.857143	5.143	3.643	0.464	28.82	26.64
3	4	Control	44.384				5.14	3.626	0.494	27.25	24.27
3	6	Control	44.3903				4.908	3.607	0.532	27.47	25.58
3	8	Control					4.998
3	10	Control	44.384				4.793	3.291	0.464	26.15	23.88
3	12	Control	44.3826				4.935	3.443	0.46	27.66	25.32
3	14	Control	44.3833				5.178	3.869	0.496	29.44	26.95
4	2	Control	44.3833	3.28204e-05	0.00416667	0.714286	4.892	3.375	0.434	27.39	24.82
4	4	Control					4.744
4	6	Control	44.3861				4.805	3.231	0.452	26.08	23.73
4	8	Control	44.3826				5.017	3.374	0.476	26.39	24.79
4	10	Control					4.833
4	12	Control	44.3826				4.922	3.071	0.544	27.27	24.85
4	14	Control	44.3819				5.1	3.372	0.468	26.29	22.96
5	2	Control	44.366	9.76073e-05	0.00972222	0.857143	5.825	3.97	0.408	27.41	23.63
5	4	Control	44.3625				5.644	3.96	0.474	26.64	23.48
5	6	Control	44.3715				5.625	3.674	0.454	28.99	26.5
5	8	Control	44.3722				5.931	4.119	0.52	29.08	26.62
5	10	Control					6.077
5	12	Control	44.3625				5.953	3.97	0.494	29.14	27.82
5	14	Control	44.3722				5.664	3.718	0.542	28.62	24.23
6	2	Control	44.3625	3.3321e-05	0.00347222	1	4.622	3.15	0.596	27.6	25.87
6	4	Control	44.3618				5.316	3.702	0.56	27.57	23.56
6	6	Control	44.359				4.627	3.2	0.638	26.71	23.94
6	8	Control	44.359				4.912	3.331	0.484	27.88	24.08
6	10	Control	44.3618				4.947	3.293	0.5	27.53	24.25
6	12	Control	44.359				5.102	3.241	0.588	26.07	24.82
6	14	Control	44.3618				4.976	3.224	0.586	27.8	23.67
7	2	Control	45.1215	0.00561534	0.715972	1	4.726	3.1	0.5	26.73	24.44
7	4	Control	44.4076				4.89	3.013	0.502	27.75	24.83
7	6	Control	44.4104				4.831	3.1	0.54	27.38	24.22
7	8	Control	44.4056				5.197	3.443	0.49	26.7	23.4
7	10	Control	44.4062				4.996	3.378	0.534	26.03	24.06
7	12	Control	44.4076				4.839	2.995	0.464	25.62	22.15
7	14	Control	44.4062				5.134	3.36	0.462	26.05	24.55
8	2	Control	44.3826	6.08765e-05	0.00625	0.857143	5.339	3.341	0.494	27.07	23.53
8	4	Control	44.3812				5.151	3.326	0.524	26.66	23.4
8	6	Control	44.3875				5.049	3.448	0.48	27.1	24.69
8	8	Control					5.277
8	10	Control	44.3826				5.139	3.314	0.578	27.5	24.62
8	12	Control	44.3875				4.999	3.377	0.532	26.18	24.94
8	14	Control	44.3875				5.152	3.418	0.572	27.57	24.36
9	2	Control	44.359	0.000100208	0.0111111	1	5.244	3.411	0.484	27.69	25.49
9	4	Control	44.3576				5.437	3.606	0.5	27.94	25.3
9	6	Control	44.3576				5.694	3.537	0.478	27.49	24.19
9	8	Control	44.3632				5.429	3.652	0.438	27.11	25.43
9	10	Control	44.3688				5.554	3.756	0.534	29.68	25.73
9	12	Control	44.3632				5.696	3.855	0.46	28.41	26.97
9	14	Control	44.3688				5.351	3.549	0.6	27.63	24.54
10	2	Control	45.384	0.00912278	0.911111	1	5.447	3.569	0.536	27.93	24.95
10	4	Control	44.4729				5.597	3.631	0.476	27.91	25.63
10	6	Control	44.4778				5.694	3.289	0.556	26.35	23.46
10	8	Control	44.4778				5.221	3.58	0.554	27.93	24.85
10	10	Control	44.4778				5.832	3.95	0.664	26.25	24.62
10	12	Control	44.4729				5.512	3.578	0.594	27.54	24.67
10	14	Control	45.3743				5.639	3.711	0.56	28.54	24.23
11	2	Control	44.3771	9.81873e-05	0.0125	0.714286	4.225	2.887	0.532	25.44	22.23
11	4	Control	44.3757				3.94	2.419	0.544	24.92	20.07
11	6	Control					4.267
11	8	Control					4.252
11	10	Control	44.3715				4.664	2.977	0.566	26.91	23.91
11	12	Control	44.3646				4.031	2.477	0.492	22.72	21.28
11	14	Control	44.3715				4.359	2.844	0.5	26.97	23.2
12	2	Control		5.98733e-05	0.00625	0.714286	4.574
12	4	Control	44.3771				4.023	2.599	0.482	23.27	21.03
12	6	Control	44.3826				4.395	2.718	0.5	24.34	21.54
12	8	Control					4.009
12	10	Control	44.3764				4.657	2.999	0.494	25.66	22.91
12	12	Control	44.3812				4.501	2.975	0.518	25.5	22.4
12	14	Control	44.3764				4.19	2.767	0.494	26.16	23.23
13	2	Control	44.3153	9.72825e-05	0.0118056	0.857143	4.658	3.119	0.52	26.77	24.19
13	4	Control	44.3271				4.919	3.29	0.516	26.31	24.2
13	6	Control	44.3271				5.182	3.474	0.584	27.69	24.16
13	8	Control	44.325				4.712	3.172	0.546	26.93	21.88
13	10	Control	44.3271				5.094	3.261	0.616	26.72	24.56
13	12	Control	44.3271				4.877	3.476	0.56	26.15	24.53
13	14	Control					4.791
14	2	Control	44.3792	6.14641e-05	0.00625	1	4.961	3.21	0.494	26.41	23.86
14	4	Control	44.3771				5.443	3.607	0.468	27.01	25.2
14	6	Control	44.3771				4.422	3.09	0.492	26.47	25.01
14	8	Control	44.3833				4.678	2.951	0.452	26.02	22.64
14	10	Control	44.3771				4.406	2.911	0.442	27.39	23.25
14	12	Control	44.3833				4.15	2.532	0.49	24.58	22.68
14	14	Control	44.3771				4.53	2.872	0.532	25.4	23.63
15	2	Control	44.391	3.98007e-05	0.00416667	0.857143	5.805	3.99	0.464	26.24	23.4
15	4	Control					5.893
15	6	Control	44.3868				6.142	4.358	0.504	28.55	26.23
15	8	Control	44.3868				5.733	3.816	0.452	28.64	26.09
15	10	Control	44.3875				5.292	3.515	0.458	27.85	24.52
15	12	Control	44.3903				5.467	3.588	0.518	26.54	24.77
15	14	Control	44.3903				5.809	3.894	0.516	28.2	26.4

## Sheet: Experment B
The following data belong to experiment of Effects of behavioral thermoregulation on incubation period and hatchling traits.
Clutch number	Egg number	Type of habitat	Type of treatment	Incubation period (days)	Coefficient of variation	Variation range (days)	Hatching success (%)	Initial egg mass (g)	Hatchling mass (g)	Righting time (s)
1	1-1	Open habitat	Capsazepine (Thermoregulation inhibited)	54.3541	0.0375695	5.07976	0.75	4.557	2.953	0.574
1	1-3	Open habitat	Capsazepine (Thermoregulation inhibited)	53.6768				4.639	3.101	0.576
1	1-5	Open habitat	Capsazepine (Thermoregulation inhibited)					4.841
1	1-7	Open habitat	Capsazepine (Thermoregulation inhibited)	56.3078				4.795	3.262	0.61
1	1-9	Open habitat	Capsazepine (Thermoregulation inhibited)	58.735				4.701	3.138	0.626
1	1-11	Open habitat	Capsazepine (Thermoregulation inhibited)	58.7347				4.585	2.919	0.554
1	1-13	Open habitat	Capsazepine (Thermoregulation inhibited)					4.83
1	1-15	Open habitat	Capsazepine (Thermoregulation inhibited)	58.7566				4.159	2.901	0.622
2	2-1	Open habitat	Capsazepine (Thermoregulation inhibited)		0.0464238	6.80086	0.714286	4.812
2	2-3	Open habitat	Capsazepine (Thermoregulation inhibited)	54.3434				4.981	3.226	0.524
2	2-5	Open habitat	Capsazepine (Thermoregulation inhibited)	58.7347				5.088	3.387	0.71
2	2-7	Open habitat	Capsazepine (Thermoregulation inhibited)	54.473				4.785	3.234	0.56
2	2-9	Open habitat	Capsazepine (Thermoregulation inhibited)					4.77
2	2-11	Open habitat	Capsazepine (Thermoregulation inhibited)	61.1443				5.097	3.329	0.678
2	2-13	Open habitat	Capsazepine (Thermoregulation inhibited)	58.8018				5.142	3.523	0.57
3	3-1	Open habitat	Capsazepine (Thermoregulation inhibited)		0.0357561	4.42248	0.6	4.944
3	3-3	Open habitat	Capsazepine (Thermoregulation inhibited)	54.3302				4.952	3.213	0.554
3	3-5	Open habitat	Capsazepine (Thermoregulation inhibited)	58.5834				5.147	3.569	0.654
3	3-7	Open habitat	Capsazepine (Thermoregulation inhibited)					4.969
3	3-9	Open habitat	Capsazepine (Thermoregulation inhibited)	58.7527				5.315	3.573	0.67
4	4-1	Open habitat	Capsazepine (Thermoregulation inhibited)		0.0399771	6.21909	0.714286	4.994
4	4-3	Open habitat	Capsazepine (Thermoregulation inhibited)	53.1683				4.972	3.254	0.624
4	4-5	Open habitat	Capsazepine (Thermoregulation inhibited)	56.0928				5.333	3.742	0.546
4	4-7	Open habitat	Capsazepine (Thermoregulation inhibited)	58.7562				5.152	3.473	0.566
4	4-9	Open habitat	Capsazepine (Thermoregulation inhibited)					4.989
4	4-11	Open habitat	Capsazepine (Thermoregulation inhibited)	58.3955				5.052	3.486	0.722
4	4-13	Open habitat	Capsazepine (Thermoregulation inhibited)	59.3874				4.923	3.327	0.634
5	5-1	Open habitat	Capsazepine (Thermoregulation inhibited)	54.3426	0.0334266	4.41949	0.625	4.972	3.311	0.48
5	5-3	Open habitat	Capsazepine (Thermoregulation inhibited)					4.953
5	5-5	Open habitat	Capsazepine (Thermoregulation inhibited)					4.97
5	5-7	Open habitat	Capsazepine (Thermoregulation inhibited)	57.3817				4.839	3.001	0.596
5	5-9	Open habitat	Capsazepine (Thermoregulation inhibited)	54.8065				4.915	3.536	0.57
5	5-11	Open habitat	Capsazepine (Thermoregulation inhibited)	58.7621				4.995	3.225	0.506
5	5-13	Open habitat	Capsazepine (Thermoregulation inhibited)					5.149
5	5-15	Open habitat	Capsazepine (Thermoregulation inhibited)	58.7569				4.962	3.534	0.652
6	6-1	Open habitat	Capsazepine (Thermoregulation inhibited)	53.677	0.0554073	9.12932	0.714286	4.737	3.033	0.574
6	6-3	Open habitat	Capsazepine (Thermoregulation inhibited)	58.3936				4.854	3.509	0.566
6	6-5	Open habitat	Capsazepine (Thermoregulation inhibited)					4.859
6	6-7	Open habitat	Capsazepine (Thermoregulation inhibited)					4.756
6	6-9	Open habitat	Capsazepine (Thermoregulation inhibited)	62.8063				4.971	3.223	0.684
6	6-11	Open habitat	Capsazepine (Thermoregulation inhibited)	62.3488				4.899	3.068	0.558
6	6-13	Open habitat	Capsazepine (Thermoregulation inhibited)	59.5809				4.639	2.978	0.52
7	7-1	Open habitat	Capsazepine (Thermoregulation inhibited)		0.0238088	3.98073	0.555556	4.622
7	7-3	Open habitat	Capsazepine (Thermoregulation inhibited)					4.906
7	7-5	Open habitat	Capsazepine (Thermoregulation inhibited)					4.974
7	7-7	Open habitat	Capsazepine (Thermoregulation inhibited)	58.3847				4.604	2.931	0.566
7	7-9	Open habitat	Capsazepine (Thermoregulation inhibited)	55.3745				4.593	3.072	0.636
7	7-11	Open habitat	Capsazepine (Thermoregulation inhibited)	58.3856				5.078	3.449	0.76
7	7-13	Open habitat	Capsazepine (Thermoregulation inhibited)					5.304
7	7-15	Open habitat	Capsazepine (Thermoregulation inhibited)	58.7305				4.763	3.412	0.726
7	7-17	Open habitat	Capsazepine (Thermoregulation inhibited)	59.3552				4.595	3.043	0.614
8	8-1	Open habitat	Capsazepine (Thermoregulation inhibited)		0.0320966	4.26545	0.571429	4.85
8	8-3	Open habitat	Capsazepine (Thermoregulation inhibited)	54.3236				5.052	3.384	0.496
8	8-5	Open habitat	Capsazepine (Thermoregulation inhibited)					4.832
8	8-7	Open habitat	Capsazepine (Thermoregulation inhibited)	58.5886				4.627	2.963	0.72
8	8-9	Open habitat	Capsazepine (Thermoregulation inhibited)	58.5843				4.587	3.169	0.612
8	8-11	Open habitat	Capsazepine (Thermoregulation inhibited)	58.5891				4.68	2.976	0.474
8	8-13	Open habitat	Capsazepine (Thermoregulation inhibited)					4.931
9	9-1	Open habitat	Capsazepine (Thermoregulation inhibited)	54.337	0.0340559	5.0462	0.5	4.965	3.268	0.446
9	9-3	Open habitat	Capsazepine (Thermoregulation inhibited)	56.3018				5.148	3.536	0.616
9	9-5	Open habitat	Capsazepine (Thermoregulation inhibited)	58.3813				4.853	3.201	0.562
9	9-7	Open habitat	Capsazepine (Thermoregulation inhibited)					4.883
9	9-9	Open habitat	Capsazepine (Thermoregulation inhibited)					4.476
9	9-11	Open habitat	Capsazepine (Thermoregulation inhibited)					5.358
9	9-13	Open habitat	Capsazepine (Thermoregulation inhibited)					5.371
9	9-15	Open habitat	Capsazepine (Thermoregulation inhibited)	59.3832				4.756	3.13	0.65
10	10-1	Open habitat	Capsazepine (Thermoregulation inhibited)		0.0286043	4.98751	0.75	4.932
10	10-3	Open habitat	Capsazepine (Thermoregulation inhibited)	54.3829				4.694	3.041	0.408
10	10-5	Open habitat	Capsazepine (Thermoregulation inhibited)					4.885
10	10-7	Open habitat	Capsazepine (Thermoregulation inhibited)	57.376				4.695	3.002	0.616
10	10-9	Open habitat	Capsazepine (Thermoregulation inhibited)	59.3704				4.604	2.929	0.462
10	10-11	Open habitat	Capsazepine (Thermoregulation inhibited)	58.0752				4.976	3.238	0.588
10	10-13	Open habitat	Capsazepine (Thermoregulation inhibited)	58.7989				4.851	3.104	0.624
10	10-15	Open habitat	Capsazepine (Thermoregulation inhibited)	58.8027				4.871	3.144	0.472
11	11-1	Open habitat	Capsazepine (Thermoregulation inhibited)		0.0210014	3.30009	0.666667	5.23
11	11-3	Open habitat	Capsazepine (Thermoregulation inhibited)	58.7306				5.098	3.479	0.562
11	11-5	Open habitat	Capsazepine (Thermoregulation inhibited)					4.998
11	11-7	Open habitat	Capsazepine (Thermoregulation inhibited)	56.2189				4.665	3.088	0.55
11	11-9	Open habitat	Capsazepine (Thermoregulation inhibited)	58.3819				5.228	3.773	0.604
11	11-11	Open habitat	Capsazepine (Thermoregulation inhibited)	59.519				5.085	3.307	0.606
12	12-1	Open habitat	Capsazepine (Thermoregulation inhibited)	54.3659	0.0488979	8.87185	0.714286	4.849	3.192	0.612
12	12-3	Open habitat	Capsazepine (Thermoregulation inhibited)	58.7274				5.159	3.685	0.44
12	12-5	Open habitat	Capsazepine (Thermoregulation inhibited)					4.935
12	12-7	Open habitat	Capsazepine (Thermoregulation inhibited)	58.7308				4.925	3.311	0.496
12	12-9	Open habitat	Capsazepine (Thermoregulation inhibited)	63.2377				4.695	3.249	0.614
12	12-11	Open habitat	Capsazepine (Thermoregulation inhibited)					4.877
12	12-13	Open habitat	Capsazepine (Thermoregulation inhibited)	57.3796				4.943	3.255	0.652
13	13-1	Open habitat	Capsazepine (Thermoregulation inhibited)		0.0274536	3.93257	0.625	4.689
13	13-3	Open habitat	Capsazepine (Thermoregulation inhibited)					4.945
13	13-5	Open habitat	Capsazepine (Thermoregulation inhibited)	56.3014				4.873	3.182	0.512
13	13-7	Open habitat	Capsazepine (Thermoregulation inhibited)	58.3448				4.766	3.047	0.542
13	13-9	Open habitat	Capsazepine (Thermoregulation inhibited)	54.8252				5.034	3.466	0.462
13	13-11	Open habitat	Capsazepine (Thermoregulation inhibited)	58.7574				4.825	3.222	0.67
13	13-13	Open habitat	Capsazepine (Thermoregulation inhibited)	58.7577				5.125	3.52	0.556
13	13-15	Open habitat	Capsazepine (Thermoregulation inhibited)					5.259
14	14-1	Open habitat	Capsazepine (Thermoregulation inhibited)		0.00642676	0.803542	0.375	4.992
14	14-3	Open habitat	Capsazepine (Thermoregulation inhibited)					4.758
14	14-5	Open habitat	Capsazepine (Thermoregulation inhibited)	58.5815				5.064	3.324	0.648
14	14-7	Open habitat	Capsazepine (Thermoregulation inhibited)	58.584				4.548	2.879	0.566
14	14-9	Open habitat	Capsazepine (Thermoregulation inhibited)					4.71
14	14-11	Open habitat	Capsazepine (Thermoregulation inhibited)	59.385				4.899	2.948	0.536
14	14-13	Open habitat	Capsazepine (Thermoregulation inhibited)					5.421
14	14-15	Open habitat	Capsazepine (Thermoregulation inhibited)					4.911
15	15-1	Open habitat	Capsazepine (Thermoregulation inhibited)	54.3174	0.0351319	5.13615	0.666667	4.653	2.951	0.474
15	15-3	Open habitat	Capsazepine (Thermoregulation inhibited)					4.918
15	15-5	Open habitat	Capsazepine (Thermoregulation inhibited)	56.2995				4.713	3.053	0.636
15	15-7	Open habitat	Capsazepine (Thermoregulation inhibited)	59.4535				4.668	3.115	0.54
15	15-9	Open habitat	Capsazepine (Thermoregulation inhibited)	58.5927				4.439	2.798	0.6
15	15-11	Open habitat	Capsazepine (Thermoregulation inhibited)					4.679
16	16-1	Fully-shaded habitat	Capsazepine (Thermoregulation inhibited)	58.8414	0.0368359	6.68214	0.555556	4.832	3.287	0.604
16	16-3	Fully-shaded habitat	Capsazepine (Thermoregulation inhibited)					5.284
16	16-5	Fully-shaded habitat	Capsazepine (Thermoregulation inhibited)	57.8519				4.807	3.503	0.52
16	16-7	Fully-shaded habitat	Capsazepine (Thermoregulation inhibited)	58.8416				4.901	3.47	0.454
16	16-9	Fully-shaded habitat	Capsazepine (Thermoregulation inhibited)					4.66
16	16-11	Fully-shaded habitat	Capsazepine (Thermoregulation inhibited)	61.5107				4.896	3.365	0.486
16	16-13	Fully-shaded habitat	Capsazepine (Thermoregulation inhibited)					5.185
16	16-15	Fully-shaded habitat	Capsazepine (Thermoregulation inhibited)					4.786
16	16-17	Fully-shaded habitat	Capsazepine (Thermoregulation inhibited)	54.8285				4.543	3.012	0.662
17	17-1	Fully-shaded habitat	Capsazepine (Thermoregulation inhibited)	57.843	0.0281188	4.53284	0.625	4.916	3.334	0.476
17	17-3	Fully-shaded habitat	Capsazepine (Thermoregulation inhibited)	54.8212				4.664	3.196	0.448
17	17-5	Fully-shaded habitat	Capsazepine (Thermoregulation inhibited)					5.18
17	17-7	Fully-shaded habitat	Capsazepine (Thermoregulation inhibited)	59.3541				4.456	2.849	0.446
17	17-9	Fully-shaded habitat	Capsazepine (Thermoregulation inhibited)	58.8125				4.785	3.022	0.452
17	17-11	Fully-shaded habitat	Capsazepine (Thermoregulation inhibited)	58.8177				4.583	2.779	0.61
17	17-13	Fully-shaded habitat	Capsazepine (Thermoregulation inhibited)					4.902
17	17-15	Fully-shaded habitat	Capsazepine (Thermoregulation inhibited)					4.87
18	18-1	Fully-shaded habitat	Capsazepine (Thermoregulation inhibited)	58.3426	0.0106348	1.41311	0.666667	5.305	3.731	0.604
18	18-3	Fully-shaded habitat	Capsazepine (Thermoregulation inhibited)	57.3696				5.018	3.357	0.546
18	18-5	Fully-shaded habitat	Capsazepine (Thermoregulation inhibited)	57.3693				4.931	3.416	0.618
18	18-7	Fully-shaded habitat	Capsazepine (Thermoregulation inhibited)	58.7825				4.694	3.218	0.62
18	18-9	Fully-shaded habitat	Capsazepine (Thermoregulation inhibited)					5.227
18	18-11	Fully-shaded habitat	Capsazepine (Thermoregulation inhibited)					4.904
19	19-1	Fully-shaded habitat	Capsazepine (Thermoregulation inhibited)	57.8466	0.0282126	4.60571	0.625	4.667	3.024	0.59
19	19-3	Fully-shaded habitat	Capsazepine (Thermoregulation inhibited)	58.776				4.615	3.286	0.536
19	19-5	Fully-shaded habitat	Capsazepine (Thermoregulation inhibited)	58.7833				4.828	3.454	0.538
19	19-7	Fully-shaded habitat	Capsazepine (Thermoregulation inhibited)	54.8213				4.832	3.338	0.632
19	19-9	Fully-shaded habitat	Capsazepine (Thermoregulation inhibited)					5.268
19	19-11	Fully-shaded habitat	Capsazepine (Thermoregulation inhibited)	59.427				4.123	2.722	0.61
19	19-13	Fully-shaded habitat	Capsazepine (Thermoregulation inhibited)					5.245
19	19-15	Fully-shaded habitat	Capsazepine (Thermoregulation inhibited)					4.903
20	20-1	Fully-shaded habitat	Capsazepine (Thermoregulation inhibited)	57.9586	0.0109508	1.5752	0.666667	4.977	3.237	0.506
20	20-3	Fully-shaded habitat	Capsazepine (Thermoregulation inhibited)	57.8369				5.187	3.558	0.494
20	20-5	Fully-shaded habitat	Capsazepine (Thermoregulation inhibited)	59.412				4.625	2.963	0.572
20	20-7	Fully-shaded habitat	Capsazepine (Thermoregulation inhibited)	58.7769				5.133	3.544	0.578
20	20-9	Fully-shaded habitat	Capsazepine (Thermoregulation inhibited)					5.2
20	20-11	Fully-shaded habitat	Capsazepine (Thermoregulation inhibited)					4.818
21	21-1	Fully-shaded habitat	Capsazepine (Thermoregulation inhibited)	58.4405	0.0303672	4.90427	0.714286	4.696	3.044	0.56
21	21-3	Fully-shaded habitat	Capsazepine (Thermoregulation inhibited)	54.669				4.793	3.328	0.654
21	21-5	Fully-shaded habitat	Capsazepine (Thermoregulation inhibited)	58.9722				5.128	3.704	0.386
21	21-7	Fully-shaded habitat	Capsazepine (Thermoregulation inhibited)	58.9731				4.96	3.399	0.472
21	21-9	Fully-shaded habitat	Capsazepine (Thermoregulation inhibited)					5.074
21	21-11	Fully-shaded habitat	Capsazepine (Thermoregulation inhibited)					5.299
21	21-13	Fully-shaded habitat	Capsazepine (Thermoregulation inhibited)	59.5733				5.494	3.904	0.544
22	22-1	Fully-shaded habitat	Capsazepine (Thermoregulation inhibited)	59.7082	0.0306662	4.30771	0.6	4.815	3.053	0.564
22	22-3	Fully-shaded habitat	Capsazepine (Thermoregulation inhibited)	55.4005				4.735	3.259	0.536
22	22-5	Fully-shaded habitat	Capsazepine (Thermoregulation inhibited)	57.3078				4.989	3.413	0.54
22	22-7	Fully-shaded habitat	Capsazepine (Thermoregulation inhibited)					5.287
22	22-9	Fully-shaded habitat	Capsazepine (Thermoregulation inhibited)					4.946
23	23-1	Fully-shaded habitat	Capsazepine (Thermoregulation inhibited)	57.3598	0.0256084	4.02707	0.625	4.93	3.266	0.618
23	23-3	Fully-shaded habitat	Capsazepine (Thermoregulation inhibited)	58.7059				4.899	3.42	0.588
23	23-5	Fully-shaded habitat	Capsazepine (Thermoregulation inhibited)	58.6975				4.962	3.436	0.516
23	23-7	Fully-shaded habitat	Capsazepine (Thermoregulation inhibited)					5.268
23	23-9	Fully-shaded habitat	Capsazepine (Thermoregulation inhibited)					5.174
23	23-11	Fully-shaded habitat	Capsazepine (Thermoregulation inhibited)	54.6788				5.09	3.485	0.544
23	23-13	Fully-shaded habitat	Capsazepine (Thermoregulation inhibited)	57.369				5.252	3.731	0.504
23	23-15	Fully-shaded habitat	Capsazepine (Thermoregulation inhibited)
24	24-1	Fully-shaded habitat	Capsazepine (Thermoregulation inhibited)	58.8137	0.0183836	2.53569	0.571429	4.921	3.159	0.52
24	24-3	Fully-shaded habitat	Capsazepine (Thermoregulation inhibited)					4.705
24	24-5	Fully-shaded habitat	Capsazepine (Thermoregulation inhibited)					4.827
24	24-7	Fully-shaded habitat	Capsazepine (Thermoregulation inhibited)	58.8156				5.431	3.682	0.658
24	24-9	Fully-shaded habitat	Capsazepine (Thermoregulation inhibited)					4.996
24	24-11	Fully-shaded habitat	Capsazepine (Thermoregulation inhibited)	61.3494				5.197	3.796	0.584
24	24-13	Fully-shaded habitat	Capsazepine (Thermoregulation inhibited)	58.8467				5.012	3.523	0.478
25	25-1	Fully-shaded habitat	Capsazepine (Thermoregulation inhibited)	55.3678	0.0325739	4.44456	0.555556	4.999	3.114	0.652
25	25-3	Fully-shaded habitat	Capsazepine (Thermoregulation inhibited)					4.715
25	25-5	Fully-shaded habitat	Capsazepine (Thermoregulation inhibited)					5.19
25	25-7	Fully-shaded habitat	Capsazepine (Thermoregulation inhibited)	55.3654				5.247	3.854	0.53
25	25-9	Fully-shaded habitat	Capsazepine (Thermoregulation inhibited)	59.8099				4.973	3.524	0.436
25	25-11	Fully-shaded habitat	Capsazepine (Thermoregulation inhibited)					4.723
25	25-13	Fully-shaded habitat	Capsazepine (Thermoregulation inhibited)	58.7751				4.898	3.255	0.584
25	25-15	Fully-shaded habitat	Capsazepine (Thermoregulation inhibited)					4.832
25	25-17	Fully-shaded habitat	Capsazepine (Thermoregulation inhibited)	58.7719				5.813	4.293	0.462
26	26-1	Fully-shaded habitat	Capsazepine (Thermoregulation inhibited)		0.0150722	1.89985	0.5	4.729
26	26-3	Fully-shaded habitat	Capsazepine (Thermoregulation inhibited)	58.6997				5.211	3.648	0.422
26	26-5	Fully-shaded habitat	Capsazepine (Thermoregulation inhibited)	58.7052				5.206	3.827	0.628
26	26-7	Fully-shaded habitat	Capsazepine (Thermoregulation inhibited)					4.55
26	26-9	Fully-shaded habitat	Capsazepine (Thermoregulation inhibited)					4.824
26	26-11	Fully-shaded habitat	Capsazepine (Thermoregulation inhibited)	60.5995				4.937	3.519	0.516
27	27-1	Fully-shaded habitat	Capsazepine (Thermoregulation inhibited)	54.3853	0.0410935	7.26693	0.625	5.409	3.885	0.652
27	27-3	Fully-shaded habitat	Capsazepine (Thermoregulation inhibited)	57.8476				4.933	3.354	0.526
27	27-5	Fully-shaded habitat	Capsazepine (Thermoregulation inhibited)	59.4086				5.201	3.776	0.53
27	27-7	Fully-shaded habitat	Capsazepine (Thermoregulation inhibited)	59.4083				4.928	3.329	0.568
27	27-9	Fully-shaded habitat	Capsazepine (Thermoregulation inhibited)					4.822
27	27-11	Fully-shaded habitat	Capsazepine (Thermoregulation inhibited)					5.156
27	27-13	Fully-shaded habitat	Capsazepine (Thermoregulation inhibited)					5.399
27	27-15	Fully-shaded habitat	Capsazepine (Thermoregulation inhibited)	61.6522				5.758	3.349	0.5
28	28-1	Fully-shaded habitat	Capsazepine (Thermoregulation inhibited)	58.385	0.0283673	3.44565	0.666667	5.164	3.554	0.436
28	28-3	Fully-shaded habitat	Capsazepine (Thermoregulation inhibited)					5.391
28	28-5	Fully-shaded habitat	Capsazepine (Thermoregulation inhibited)					5.365
28	28-7	Fully-shaded habitat	Capsazepine (Thermoregulation inhibited)	58.8396				5.51	3.931	0.51
28	28-9	Fully-shaded habitat	Capsazepine (Thermoregulation inhibited)	55.394				4.984	3.501	0.468
28	28-11	Fully-shaded habitat	Capsazepine (Thermoregulation inhibited)	55.3946				5.283	3.772	0.53
29	29-1	Fully-shaded habitat	Capsazepine (Thermoregulation inhibited)	58.3847	0.0256093	4.19598	0.625	4.905	3.257	0.584
29	29-3	Fully-shaded habitat	Capsazepine (Thermoregulation inhibited)	58.8415				4.889	3.335	0.524
29	29-5	Fully-shaded habitat	Capsazepine (Thermoregulation inhibited)					5.32
29	29-7	Fully-shaded habitat	Capsazepine (Thermoregulation inhibited)					5.278
29	29-9	Fully-shaded habitat	Capsazepine (Thermoregulation inhibited)	59.3084				4.998	3.583	0.49
29	29-11	Fully-shaded habitat	Capsazepine (Thermoregulation inhibited)	62.5807				5.08	3.463	0.51
29	29-13	Fully-shaded habitat	Capsazepine (Thermoregulation inhibited)					5.179
29	29-15	Fully-shaded habitat	Capsazepine (Thermoregulation inhibited)	58.8114				5.62	3.168	0.834
30	30-1	Fully-shaded habitat	Capsazepine (Thermoregulation inhibited)		0.0361966	5.37742	0.571429	5.267
30	30-3	Fully-shaded habitat	Capsazepine (Thermoregulation inhibited)	58.8381				4.969	3.261	0.514
30	30-5	Fully-shaded habitat	Capsazepine (Thermoregulation inhibited)					5.249
30	30-7	Fully-shaded habitat	Capsazepine (Thermoregulation inhibited)	59.7672				4.845	3.255	0.51
30	30-9	Fully-shaded habitat	Capsazepine (Thermoregulation inhibited)					4.924
30	30-11	Fully-shaded habitat	Capsazepine (Thermoregulation inhibited)	54.3898				4.837	3.439	0.466
30	30-13	Fully-shaded habitat	Capsazepine (Thermoregulation inhibited)	58.8689				4.857	3.447	0.484
31	31-1	Filtered habitat	Capsazepine (Thermoregulation inhibited)		0.0299366	4.94311	0.571429	4.824
31	31-3	Filtered habitat	Capsazepine (Thermoregulation inhibited)	56.3453				4.267	2.711	0.512
31	31-5	Filtered habitat	Capsazepine (Thermoregulation inhibited)					4.966
31	31-7	Filtered habitat	Capsazepine (Thermoregulation inhibited)	58.3842				4.341	2.996	0.434
31	31-9	Filtered habitat	Capsazepine (Thermoregulation inhibited)	61.2884				4.844	3.383	0.47
31	31-11	Filtered habitat	Capsazepine (Thermoregulation inhibited)	58.798				5.413	4.037	0.446
31	31-13	Filtered habitat	Capsazepine (Thermoregulation inhibited)					4.718
32	32-1	Filtered habitat	Capsazepine (Thermoregulation inhibited)	55.4164	0.0271121	4.0453	0.666667	4.678	3.061	0.518
32	32-3	Filtered habitat	Capsazepine (Thermoregulation inhibited)					4.855
32	32-5	Filtered habitat	Capsazepine (Thermoregulation inhibited)	58.7601				4.187	2.664	0.544
32	32-7	Filtered habitat	Capsazepine (Thermoregulation inhibited)	58.7582				4.54	3.007	0.588
32	32-9	Filtered habitat	Capsazepine (Thermoregulation inhibited)					4.753
32	32-11	Filtered habitat	Capsazepine (Thermoregulation inhibited)	59.4617				4.93	3.23	0.652
33	33-1	Filtered habitat	Capsazepine (Thermoregulation inhibited)	58.4037	0.026665	3.2	0.666667	4.271	2.507	0.53
33	33-3	Filtered habitat	Capsazepine (Thermoregulation inhibited)					4.865
33	33-5	Filtered habitat	Capsazepine (Thermoregulation inhibited)	61.6037				4.71	3.138	0.52
34	34-1	Filtered habitat	Capsazepine (Thermoregulation inhibited)		0.0454755	8.64733	0.75	4.764
34	34-3	Filtered habitat	Capsazepine (Thermoregulation inhibited)	58.7325				4.928	3.216	0.528
34	34-5	Filtered habitat	Capsazepine (Thermoregulation inhibited)	54.3118				4.439	2.961	0.466
34	34-7	Filtered habitat	Capsazepine (Thermoregulation inhibited)	60.4357				4.936	3.392	0.446
34	34-9	Filtered habitat	Capsazepine (Thermoregulation inhibited)	59.84				5.194	3.555	0.508
34	34-11	Filtered habitat	Capsazepine (Thermoregulation inhibited)	62.9591				4.947	3.372	0.564
34	34-13	Filtered habitat	Capsazepine (Thermoregulation inhibited)					4.729
34	34-15	Filtered habitat	Capsazepine (Thermoregulation inhibited)	57.3763				4.634	3.109	0.618
35	35-1	Filtered habitat	Capsazepine (Thermoregulation inhibited)		0.0310059	4.64472	0.5	4.837
35	35-3	Filtered habitat	Capsazepine (Thermoregulation inhibited)	58.4001				4.999	3.329	0.474
35	35-5	Filtered habitat	Capsazepine (Thermoregulation inhibited)	58.6009				5.259	3.746	0.556
35	35-7	Filtered habitat	Capsazepine (Thermoregulation inhibited)					5.351
35	35-9	Filtered habitat	Capsazepine (Thermoregulation inhibited)	63.0448				5.019	3.504	0.388
35	35-11	Filtered habitat	Capsazepine (Thermoregulation inhibited)	59.7913				4.276	2.835	0.4
35	35-13	Filtered habitat	Capsazepine (Thermoregulation inhibited)					5.334
35	35-15	Filtered habitat	Capsazepine (Thermoregulation inhibited)					4.882
36	36-1	Filtered habitat	Capsazepine (Thermoregulation inhibited)	59.7817	0.042866	5.4455	0.6	5.594	2.995	0.522
36	36-3	Filtered habitat	Capsazepine (Thermoregulation inhibited)	54.3362				4.61	3.026	0.45
36	36-5	Filtered habitat	Capsazepine (Thermoregulation inhibited)	59.3866				5.499	3.678	0.492
36	36-7	Filtered habitat	Capsazepine (Thermoregulation inhibited)					4.674
36	36-9	Filtered habitat	Capsazepine (Thermoregulation inhibited)					4.48
37	37-1	Filtered habitat	Capsazepine (Thermoregulation inhibited)	58.8072	0.0385358	7.51466	0.75	5.116	3.462	0.526
37	37-3	Filtered habitat	Capsazepine (Thermoregulation inhibited)	58.8082				4.767	3.037	0.354
37	37-5	Filtered habitat	Capsazepine (Thermoregulation inhibited)	54.441				4.499	2.841	0.464
37	37-7	Filtered habitat	Capsazepine (Thermoregulation inhibited)	57.3344				4.944	2.995	0.476
37	37-9	Filtered habitat	Capsazepine (Thermoregulation inhibited)	61.9557				4.452	2.819	0.644
37	37-11	Filtered habitat	Capsazepine (Thermoregulation inhibited)	59.1947				4.868	3.024	0.6
37	37-13	Filtered habitat	Capsazepine (Thermoregulation inhibited)					4.566
37	37-15	Filtered habitat	Capsazepine (Thermoregulation inhibited)					4.95
38	38-1	Filtered habitat	Capsazepine (Thermoregulation inhibited)		0.0486352	6.83709	0.571429	4.963
38	38-3	Filtered habitat	Capsazepine (Thermoregulation inhibited)					4.953
38	38-5	Filtered habitat	Capsazepine (Thermoregulation inhibited)	55.783				4.582	2.777	0.468
38	38-7	Filtered habitat	Capsazepine (Thermoregulation inhibited)					5.22
38	38-9	Filtered habitat	Capsazepine (Thermoregulation inhibited)	54.3128				4.77	3.134	0.416
38	38-11	Filtered habitat	Capsazepine (Thermoregulation inhibited)	59.832				4.768	3.223	0.526
38	38-13	Filtered habitat	Capsazepine (Thermoregulation inhibited)	61.1498				4.691	3.156	0.536
39	39-1	Filtered habitat	Capsazepine (Thermoregulation inhibited)	58.3864	0.0469405	8.60541	0.625	4.604	2.892	0.562
39	39-3	Filtered habitat	Capsazepine (Thermoregulation inhibited)	58.8076				5.266	3.665	0.452
39	39-5	Filtered habitat	Capsazepine (Thermoregulation inhibited)					4.778
39	39-7	Filtered habitat	Capsazepine (Thermoregulation inhibited)	53.7064				4.955	3.47	0.6
39	39-9	Filtered habitat	Capsazepine (Thermoregulation inhibited)					4.827
39	39-11	Filtered habitat	Capsazepine (Thermoregulation inhibited)	58.5732				5.375	3.809	0.43
39	39-13	Filtered habitat	Capsazepine (Thermoregulation inhibited)					4.932
39	39-15	Filtered habitat	Capsazepine (Thermoregulation inhibited)	62.3118				5.691	4.008	0.472
40	40-1	Filtered habitat	Capsazepine (Thermoregulation inhibited)	54.8279	0.0291522	4.52811	0.625	4.999	3.247	0.514
40	40-3	Filtered habitat	Capsazepine (Thermoregulation inhibited)	59.356				5.381	3.732	0.528
40	40-5	Filtered habitat	Capsazepine (Thermoregulation inhibited)	58.4286				4.987	3.434	0.53
40	40-7	Filtered habitat	Capsazepine (Thermoregulation inhibited)	56.2934				5.289	3.849	0.586
40	40-9	Filtered habitat	Capsazepine (Thermoregulation inhibited)	58.5695				4.789	3.027	0.564
40	40-11	Filtered habitat	Capsazepine (Thermoregulation inhibited)					4.905
40	40-13	Filtered habitat	Capsazepine (Thermoregulation inhibited)					5.165
40	40-15	Filtered habitat	Capsazepine (Thermoregulation inhibited)					4.933
41	41-1	Filtered habitat	Capsazepine (Thermoregulation inhibited)	57.7666	0.0137145	1.99562	0.666667	4.725	3.021	0.416
41	41-3	Filtered habitat	Capsazepine (Thermoregulation inhibited)	57.3755				5.164	3.583	0.384
41	41-5	Filtered habitat	Capsazepine (Thermoregulation inhibited)	59.3712				5.044	3.275	0.45
41	41-7	Filtered habitat	Capsazepine (Thermoregulation inhibited)					4.88
41	41-9	Filtered habitat	Capsazepine (Thermoregulation inhibited)					4.639
41	41-11	Filtered habitat	Capsazepine (Thermoregulation inhibited)	58.8279				4.959	3.135	0.418
42	42-1	Filtered habitat	Capsazepine (Thermoregulation inhibited)	54.2706	0.0420703	5.493	0.714286	5.897	4.143	0.512
42	42-3	Filtered habitat	Capsazepine (Thermoregulation inhibited)	54.6557				4.825	3.259	0.51
42	42-5	Filtered habitat	Capsazepine (Thermoregulation inhibited)	59.3827				4.806	3.508	0.448
42	42-7	Filtered habitat	Capsazepine (Thermoregulation inhibited)	58.9211				4.623	3.169
42	42-9	Filtered habitat	Capsazepine (Thermoregulation inhibited)					4.923
42	42-11	Filtered habitat	Capsazepine (Thermoregulation inhibited)	59.7636				4.857	3.298	0.418
42	42-13	Filtered habitat	Capsazepine (Thermoregulation inhibited)					4.606
43	43-1	Filtered habitat	Capsazepine (Thermoregulation inhibited)		0.0290654	4.95769	0.666667	4.89
43	43-3	Filtered habitat	Capsazepine (Thermoregulation inhibited)					4.956
43	43-5	Filtered habitat	Capsazepine (Thermoregulation inhibited)	58.4026				4.619	3.078	0.514
43	43-7	Filtered habitat	Capsazepine (Thermoregulation inhibited)	59.1393				5.167	3.603	0.498
43	43-9	Filtered habitat	Capsazepine (Thermoregulation inhibited)					4.848
43	43-11	Filtered habitat	Capsazepine (Thermoregulation inhibited)	59.3988				4.932	3.248	0.542
43	43-13	Filtered habitat	Capsazepine (Thermoregulation inhibited)	54.4411				3.989	2.449	0.58
43	43-15	Filtered habitat	Capsazepine (Thermoregulation inhibited)	58.738				5.714	4.106	0.492
43	43-17	Filtered habitat	Capsazepine (Thermoregulation inhibited)	58.8128				4.513	3.038	0.53
44	44-1	Filtered habitat	Capsazepine (Thermoregulation inhibited)	54.3833	0.0468205	7.41288	0.555556	4.56	2.879	0.498
44	44-3	Filtered habitat	Capsazepine (Thermoregulation inhibited)	56.3458				4.598	3.201	0.628
44	44-5	Filtered habitat	Capsazepine (Thermoregulation inhibited)	59.398				4.807	3.034	0.48
44	44-7	Filtered habitat	Capsazepine (Thermoregulation inhibited)					4.916
44	44-9	Filtered habitat	Capsazepine (Thermoregulation inhibited)					4.399
44	44-11	Filtered habitat	Capsazepine (Thermoregulation inhibited)					5.258
44	44-13	Filtered habitat	Capsazepine (Thermoregulation inhibited)	61.7961				4.692	3.147	0.486
44	44-15	Filtered habitat	Capsazepine (Thermoregulation inhibited)	60.5609				4.726	3.044	0.692
44	44-17	Filtered habitat	Capsazepine (Thermoregulation inhibited)					4.846
45	45-1	Filtered habitat	Capsazepine (Thermoregulation inhibited)	54.3135	0.0525318	8.65083	0.625	4.638	2.966	0.374
45	45-3	Filtered habitat	Capsazepine (Thermoregulation inhibited)					4.899
45	45-5	Filtered habitat	Capsazepine (Thermoregulation inhibited)	55.2474				5.547	3.972	0.546
45	45-7	Filtered habitat	Capsazepine (Thermoregulation inhibited)	57.7247				5.357	3.876	0.546
45	45-9	Filtered habitat	Capsazepine (Thermoregulation inhibited)	58.6478				4.693	3.054	0.432
45	45-11	Filtered habitat	Capsazepine (Thermoregulation inhibited)					4.79
45	45-13	Filtered habitat	Capsazepine (Thermoregulation inhibited)					4.856
45	45-15	Filtered habitat	Capsazepine (Thermoregulation inhibited)	62.9644				4.925	3.416	0.602
1	1-2	Open habitat	Control (Thermoregulation)	53.6801	0.0102663	1.73959	0.714286	5.018	3.372	0.492
1	1-4	Open habitat	Control (Thermoregulation)					5.193
1	1-6	Open habitat	Control (Thermoregulation)	54.347				5.595	3.962	0.498
1	1-8	Open habitat	Control (Thermoregulation)	54.3557				4.822	3.411	0.53
1	1-10	Open habitat	Control (Thermoregulation)	54.3464				4.765	3.281	0.434
1	1-12	Open habitat	Control (Thermoregulation)	55.4197				4.83	3.159	0.512
1	1-14	Open habitat	Control (Thermoregulation)					4.387
2	2-2	Open habitat	Control (Thermoregulation)	53.6764	0.0101712	1.73061	0.714286	5.089	3.337	0.546
2	2-4	Open habitat	Control (Thermoregulation)	54.3455				4.969	3.601	0.538
2	2-6	Open habitat	Control (Thermoregulation)	54.3601				4.96	3.376	0.588
2	2-8	Open habitat	Control (Thermoregulation)					4.802
2	2-10	Open habitat	Control (Thermoregulation)	54.4692				4.88	3.193	0.55
2	2-12	Open habitat	Control (Thermoregulation)					4.934
2	2-14	Open habitat	Control (Thermoregulation)	55.407				4.943	3.043	0.436
3	3-2	Open habitat	Control (Thermoregulation)		0.000127007	0.0145718	0.8	5.165
3	3-4	Open habitat	Control (Thermoregulation)	54.3441				5.288	3.543	0.396
3	3-6	Open habitat	Control (Thermoregulation)	54.3308				4.952	3.154	0.6
3	3-8	Open habitat	Control (Thermoregulation)	54.3453				5.325	3.637	0.574
3	3-10	Open habitat	Control (Thermoregulation)	54.3311				5.158	3.656	0.424
4	4-2	Open habitat	Control (Thermoregulation)		0.0196135	3.03034	0.857143	5.166
4	4-4	Open habitat	Control (Thermoregulation)	54.352				5.221	3.613	0.488
4	4-6	Open habitat	Control (Thermoregulation)	56.0947				5.203	3.445	0.56
4	4-8	Open habitat	Control (Thermoregulation)	54.6809				4.978	3.576	0.422
4	4-10	Open habitat	Control (Thermoregulation)	54.6624				5.365	3.667	0.5
4	4-12	Open habitat	Control (Thermoregulation)	54.6642				5.14	3.516	0.548
4	4-14	Open habitat	Control (Thermoregulation)	57.3823				4.935	3.642	0.636
5	5-2	Open habitat	Control (Thermoregulation)	54.6811	0.0214128	2.69262	0.857143	5.993	4.322	0.458
5	5-4	Open habitat	Control (Thermoregulation)					4.956
5	5-6	Open habitat	Control (Thermoregulation)	55.4309				5.095	3.423	0.424
5	5-8	Open habitat	Control (Thermoregulation)	54.8059				5.278	3.722	0.568
5	5-10	Open habitat	Control (Thermoregulation)	57.3734				5.346	3.778	0.484
5	5-12	Open habitat	Control (Thermoregulation)	54.6829				5.503	4.082	0.556
5	5-14	Open habitat	Control (Thermoregulation)	57.3737				5.935	3.995	0.506
6	6-2	Open habitat	Control (Thermoregulation)	54.3204	0.00511665	0.641319	0.666667	4.672	2.881	0.542
6	6-4	Open habitat	Control (Thermoregulation)	53.6822				4.769	3.058	0.708
6	6-6	Open habitat	Control (Thermoregulation)					4.527
6	6-8	Open habitat	Control (Thermoregulation)	54.3235				4.703	3.143	0.572
6	6-10	Open habitat	Control (Thermoregulation)	54.3227				4.567	2.777	0.486
6	6-12	Open habitat	Control (Thermoregulation)					4.441
7	7-2	Open habitat	Control (Thermoregulation)	53.6863	0.0160261	2.62031	0.75	4.702	3.056	0.528
7	7-4	Open habitat	Control (Thermoregulation)					5.267
7	7-6	Open habitat	Control (Thermoregulation)	54.3432				4.776	3.188	0.544
7	7-8	Open habitat	Control (Thermoregulation)	54.3911				4.674	2.943	0.52
7	7-10	Open habitat	Control (Thermoregulation)	56.3066				4.925	3.098	0.566
7	7-12	Open habitat	Control (Thermoregulation)	54.1388				4.695	2.924	0.506
7	7-14	Open habitat	Control (Thermoregulation)	55.3827				4.69	2.726	0.53
7	7-16	Open habitat	Control (Thermoregulation)					4.927
8	8-2	Open habitat	Control (Thermoregulation)	54.3887	0.00876057	1.16624	0.666667	5.04	3.411	0.548
8	8-4	Open habitat	Control (Thermoregulation)					4.609
8	8-6	Open habitat	Control (Thermoregulation)	54.3237				4.71	3.184	0.614
8	8-8	Open habitat	Control (Thermoregulation)	54.2557				4.609	3.052	0.576
8	8-10	Open habitat	Control (Thermoregulation)	55.422				4.647	3.188	0.562
8	8-12	Open habitat	Control (Thermoregulation)					4.796
9	9-2	Open habitat	Control (Thermoregulation)	54.3366	0.00889967	1.59426	0.75	4.646	2.929	0.526
9	9-4	Open habitat	Control (Thermoregulation)	54.3374				4.638	2.903	0.53
9	9-6	Open habitat	Control (Thermoregulation)	54.6995				5.102	3.225	0.564
9	9-8	Open habitat	Control (Thermoregulation)					4.935
9	9-10	Open habitat	Control (Thermoregulation)					4.935
9	9-12	Open habitat	Control (Thermoregulation)	55.4045				5.021	3.342	0.618
9	9-14	Open habitat	Control (Thermoregulation)	54.7034				5.161	3.473	0.592
9	9-16	Open habitat	Control (Thermoregulation)	53.8103				5.072	3.332	0.544
10	10-2	Open habitat	Control (Thermoregulation)	54.3749	0.00927502	1.59895	0.75	4.566	2.843	0.496
10	10-4	Open habitat	Control (Thermoregulation)					4.914
10	10-6	Open habitat	Control (Thermoregulation)	53.7861				4.646	3.036	0.552
10	10-8	Open habitat	Control (Thermoregulation)	54.6728				4.605	3.096	0.498
10	10-10	Open habitat	Control (Thermoregulation)	54.3566				5.12	3.614	0.514
10	10-12	Open habitat	Control (Thermoregulation)	54.0611				4.824	3.131	0.55
10	10-14	Open habitat	Control (Thermoregulation)	55.3851				5.16	3.607	0.532
10	10-16	Open habitat	Control (Thermoregulation)					4.907
11	11-2	Open habitat	Control (Thermoregulation)	54.6913	0.00550435	0.724907	1	4.756	3.144	0.56
11	11-4	Open habitat	Control (Thermoregulation)	55.1799				5.039	3.368	0.544
11	11-6	Open habitat	Control (Thermoregulation)	54.6597				5.12	3.522	0.514
11	11-8	Open habitat	Control (Thermoregulation)	54.6887				4.903	3.165	0.574
11	11-10	Open habitat	Control (Thermoregulation)	55.3846				4.636	3.038	0.542
12	12-2	Open habitat	Control (Thermoregulation)	54.3627	0.00505754	0.775903	0.666667	5.076	3.354	0.554
12	12-4	Open habitat	Control (Thermoregulation)					4.958
12	12-6	Open habitat	Control (Thermoregulation)					5.287
12	12-8	Open habitat	Control (Thermoregulation)	55.1386				4.915	3.298	0.53
12	12-10	Open habitat	Control (Thermoregulation)	54.6788				5.279	3.756	0.522
12	12-12	Open habitat	Control (Thermoregulation)	54.6771				5.031	3.319	0.526
13	13-2	Open habitat	Control (Thermoregulation)		0.0136678	1.94272	0.571429	4.823
13	13-4	Open habitat	Control (Thermoregulation)	54.6385				5.147	3.522	0.568
13	13-6	Open habitat	Control (Thermoregulation)	54.8256				5.09	3.473	0.562
13	13-8	Open habitat	Control (Thermoregulation)					4.858
13	13-10	Open habitat	Control (Thermoregulation)	56.3021				4.815	3.012	0.472
13	13-12	Open habitat	Control (Thermoregulation)	54.3593				5.079	3.279	0.582
13	13-14	Open habitat	Control (Thermoregulation)					4.954
14	14-2	Open habitat	Control (Thermoregulation)		0.00779801	1.11442	0.571429	4.83
14	14-4	Open habitat	Control (Thermoregulation)	54.2574				4.592	2.799	0.638
14	14-6	Open habitat	Control (Thermoregulation)	54.6377				4.733	3.064	0.534
14	14-8	Open habitat	Control (Thermoregulation)					4.922
14	14-10	Open habitat	Control (Thermoregulation)	54.4186				4.505	2.868	0.606
14	14-12	Open habitat	Control (Thermoregulation)	55.3719				4.929	3.141	0.532
14	14-14	Open habitat	Control (Thermoregulation)					5.306
15	15-2	Open habitat	Control (Thermoregulation)	54.3208	0.00761509	1.0674	0.666667	4.399	2.634	0.526
15	15-4	Open habitat	Control (Thermoregulation)	54.4231				4.663	2.927	0.504
15	15-6	Open habitat	Control (Thermoregulation)					4.706
15	15-8	Open habitat	Control (Thermoregulation)	55.3882				4.779	3.006	0.67
15	15-10	Open habitat	Control (Thermoregulation)					4.9
15	15-12	Open habitat	Control (Thermoregulation)	54.6877				4.31	2.581	0.548
16	16-2	Fully-shaded habitat	Control (Thermoregulation)	54.3878	0.0140849	2.17183	0.625	5.284	3.798	0.506
16	16-4	Fully-shaded habitat	Control (Thermoregulation)					4.912
16	16-6	Fully-shaded habitat	Control (Thermoregulation)					4.898
16	16-8	Fully-shaded habitat	Control (Thermoregulation)	54.741				5.424	3.822	0.526
16	16-10	Fully-shaded habitat	Control (Thermoregulation)	54.747				4.957	3.179	0.526
16	16-12	Fully-shaded habitat	Control (Thermoregulation)	54.7324				5.406	3.664	0.474
16	16-14	Fully-shaded habitat	Control (Thermoregulation)					4.731
16	16-16	Fully-shaded habitat	Control (Thermoregulation)	56.5596				4.985	3.455	0.56
17	17-2	Fully-shaded habitat	Control (Thermoregulation)	54.7901	0.0136622	1.76751	0.571429	4.465	2.816	0.504
17	17-4	Fully-shaded habitat	Control (Thermoregulation)	54.8215				4.622	3.092	0.51
17	17-6	Fully-shaded habitat	Control (Thermoregulation)					4.711
17	17-8	Fully-shaded habitat	Control (Thermoregulation)	56.5576				4.593	2.912	0.546
17	17-10	Fully-shaded habitat	Control (Thermoregulation)	54.8326				4.562	3.141	0.474
17	17-12	Fully-shaded habitat	Control (Thermoregulation)					4.959
17	17-14	Fully-shaded habitat	Control (Thermoregulation)					4.593
18	18-2	Fully-shaded habitat	Control (Thermoregulation)		0.0078589	1.03648	0.5	4.951
18	18-4	Fully-shaded habitat	Control (Thermoregulation)	54.7282				5.238	3.51	0.542
18	18-6	Fully-shaded habitat	Control (Thermoregulation)	54.3839				5.303	3.694	0.564
18	18-8	Fully-shaded habitat	Control (Thermoregulation)	55.4204				4.957	3.465	0.732
18	18-10	Fully-shaded habitat	Control (Thermoregulation)					4.792
18	18-12	Fully-shaded habitat	Control (Thermoregulation)					5.118
19	19-2	Fully-shaded habitat	Control (Thermoregulation)	54.3841	0.0101995	1.35162	0.571429	4.823	3.123	0.52
19	19-4	Fully-shaded habitat	Control (Thermoregulation)	55.0543				4.988	3.423	0.546
19	19-6	Fully-shaded habitat	Control (Thermoregulation)	54.3845				4.793	3.002	0.574
19	19-8	Fully-shaded habitat	Control (Thermoregulation)					5.306
19	19-10	Fully-shaded habitat	Control (Thermoregulation)					5.387
19	19-12	Fully-shaded habitat	Control (Thermoregulation)	55.7357				4.82	3.236	0.552
19	19-14	Fully-shaded habitat	Control (Thermoregulation)					4.944
20	20-2	Fully-shaded habitat	Control (Thermoregulation)		0.0256886	3.04395	0.6	5.195
20	20-4	Fully-shaded habitat	Control (Thermoregulation)	54.8003				4.961	3.336	0.484
20	20-6	Fully-shaded habitat	Control (Thermoregulation)	57.8391				5.137	3.652	0.538
20	20-8	Fully-shaded habitat	Control (Thermoregulation)	54.7952				4.927	3.551	0.628
20	20-10	Fully-shaded habitat	Control (Thermoregulation)					4.683
21	21-2	Fully-shaded habitat	Control (Thermoregulation)	54.7392	0.00547817	0.641539	0.714286	4.655	3.049	0.358
21	21-4	Fully-shaded habitat	Control (Thermoregulation)	54.7392				4.626	3.226
21	21-6	Fully-shaded habitat	Control (Thermoregulation)					4.712
21	21-8	Fully-shaded habitat	Control (Thermoregulation)					4.7
21	21-10	Fully-shaded habitat	Control (Thermoregulation)	54.1447				4.945	3.491	0.488
21	21-12	Fully-shaded habitat	Control (Thermoregulation)	54.148				4.42	2.805	0.574
21	21-14	Fully-shaded habitat	Control (Thermoregulation)	54.7862				5.385	3.646	0.542
22	22-2	Fully-shaded habitat	Control (Thermoregulation)	54.3982	0.00274027	0.320359	1	4.592	2.086	0.564
22	22-4	Fully-shaded habitat	Control (Thermoregulation)	54.6725				4.674	3.259	0.524
22	22-6	Fully-shaded habitat	Control (Thermoregulation)	54.3556				4.717	3.085	0.558
22	22-8	Fully-shaded habitat	Control (Thermoregulation)	54.6759				4.579	3.185	0.532
23	23-2	Fully-shaded habitat	Control (Thermoregulation)	54.3964	0.033578	4.31041	0.571429	5.152	3.557	0.474
23	23-4	Fully-shaded habitat	Control (Thermoregulation)	54.4041				5.113	3.794	0.544
23	23-6	Fully-shaded habitat	Control (Thermoregulation)					5.289
23	23-8	Fully-shaded habitat	Control (Thermoregulation)					4.951
23	23-10	Fully-shaded habitat	Control (Thermoregulation)					5.374
23	23-12	Fully-shaded habitat	Control (Thermoregulation)	58.7068				5.145	3.785	0.548
23	23-14	Fully-shaded habitat	Control (Thermoregulation)	54.4133				4.964	3.717	0.568
24	24-2	Fully-shaded habitat	Control (Thermoregulation)	54.5544	0.0159871	1.99633	0.833333	5.687	3.682	0.526
24	24-4	Fully-shaded habitat	Control (Thermoregulation)					4.95
24	24-6	Fully-shaded habitat	Control (Thermoregulation)	56.5508				5.392	3.821	0.58
24	24-8	Fully-shaded habitat	Control (Thermoregulation)	54.5598				4.955	3.426	0.544
24	24-10	Fully-shaded habitat	Control (Thermoregulation)	54.5706				4.878	3.595	0.492
24	24-12	Fully-shaded habitat	Control (Thermoregulation)	56.1411				5.247	3.572	0.56
25	25-2	Fully-shaded habitat	Control (Thermoregulation)	54.4906	0.0295107	4.82922	0.75	4.783	3.482	0.568
25	25-4	Fully-shaded habitat	Control (Thermoregulation)	54.4911				4.932	3.405	0.43
25	25-6	Fully-shaded habitat	Control (Thermoregulation)	54.4916				5.188	3.857	0.496
25	25-8	Fully-shaded habitat	Control (Thermoregulation)	55.3649				6.449	4.809	0.572
25	25-10	Fully-shaded habitat	Control (Thermoregulation)	53.9668				5.448	4.039	0.548
25	25-12	Fully-shaded habitat	Control (Thermoregulation)					4.951
25	25-14	Fully-shaded habitat	Control (Thermoregulation)					4.806
25	25-16	Fully-shaded habitat	Control (Thermoregulation)	58.7961				5.705	4.288	0.554
26	26-2	Fully-shaded habitat	Control (Thermoregulation)	54.3934	0.0365622	4.32749	0.833333	5.033	3.457	0.56
26	26-4	Fully-shaded habitat	Control (Thermoregulation)	54.373				5.12	3.506	0.562
26	26-6	Fully-shaded habitat	Control (Thermoregulation)	58.7				4.928	3.451	0.498
26	26-8	Fully-shaded habitat	Control (Thermoregulation)	58.7005				4.64	3.011	0.32
26	26-10	Fully-shaded habitat	Control (Thermoregulation)					4.752
26	26-12	Fully-shaded habitat	Control (Thermoregulation)	54.7858				5.102	3.635	0.66
27	27-2	Fully-shaded habitat	Control (Thermoregulation)	54.3873	0.00734498	0.984884	0.571429	5.309	3.683	0.55
27	27-4	Fully-shaded habitat	Control (Thermoregulation)	55.3722				4.946	3.433	0.536
27	27-6	Fully-shaded habitat	Control (Thermoregulation)	54.393				5.212	3.775	0.552
27	27-8	Fully-shaded habitat	Control (Thermoregulation)					5.368
27	27-10	Fully-shaded habitat	Control (Thermoregulation)					4.956
27	27-12	Fully-shaded habitat	Control (Thermoregulation)					4.74
27	27-14	Fully-shaded habitat	Control (Thermoregulation)	54.7859				5.231	3.618	0.482
28	28-2	Fully-shaded habitat	Control (Thermoregulation)	54.4143	0.0152082	2.20119	0.833333	5.393	3.721	0.542
28	28-4	Fully-shaded habitat	Control (Thermoregulation)					5.484
28	28-6	Fully-shaded habitat	Control (Thermoregulation)	56.6155				5.467	4.209	0.514
28	28-8	Fully-shaded habitat	Control (Thermoregulation)	54.5618				5.751	4.26	0.532
28	28-10	Fully-shaded habitat	Control (Thermoregulation)	54.4949				4.996	3.154	0.502
28	28-12	Fully-shaded habitat	Control (Thermoregulation)	55.3966				4.794	3.112	0.488
29	29-2	Fully-shaded habitat	Control (Thermoregulation)	54.4924	0.0291352	3.86119	0.571429	5.408	3.872	0.53
29	29-4	Fully-shaded habitat	Control (Thermoregulation)	54.8179				5.477	3.735	0.566
29	29-6	Fully-shaded habitat	Control (Thermoregulation)					4.962
29	29-8	Fully-shaded habitat	Control (Thermoregulation)	54.567				5.558	3.811	0.524
29	29-10	Fully-shaded habitat	Control (Thermoregulation)	58.3536				6.201	4.225	0.47
29	29-12	Fully-shaded habitat	Control (Thermoregulation)					5.406
29	29-14	Fully-shaded habitat	Control (Thermoregulation)					5.298
30	30-2	Fully-shaded habitat	Control (Thermoregulation)		0.0117642	2.00441	0.714286	4.811
30	30-4	Fully-shaded habitat	Control (Thermoregulation)					4.72
30	30-6	Fully-shaded habitat	Control (Thermoregulation)	54.1785				5.072	3.374	0.5
30	30-8	Fully-shaded habitat	Control (Thermoregulation)	54.363				5.076	3.382	0.562
30	30-10	Fully-shaded habitat	Control (Thermoregulation)	53.3978				5.108	3.509	0.46
30	30-12	Fully-shaded habitat	Control (Thermoregulation)	55.4022				4.987	3.258	0.626
30	30-14	Fully-shaded habitat	Control (Thermoregulation)	54.3689				5.2	3.632	0.514
31	31-2	Filtered habitat	Control (Thermoregulation)		0.0157355	2.03524	0.833333	4.72
31	31-4	Filtered habitat	Control (Thermoregulation)	54.3303				4.584	2.994	0.398
31	31-6	Filtered habitat	Control (Thermoregulation)	54.3327				4.615	2.887	0.354
31	31-8	Filtered habitat	Control (Thermoregulation)	56.3457				4.656	3.004	0.416
31	31-10	Filtered habitat	Control (Thermoregulation)	54.3105				4.559	3.091	0.518
31	31-12	Filtered habitat	Control (Thermoregulation)	55.7536				4.931	3.312	0.454
32	32-2	Filtered habitat	Control (Thermoregulation)		0.000237997	0.0275116	0.6	4.932
32	32-4	Filtered habitat	Control (Thermoregulation)	54.3032				4.459	2.889	0.49
32	32-6	Filtered habitat	Control (Thermoregulation)	54.3305				4.738	3.001	0.588
32	32-8	Filtered habitat	Control (Thermoregulation)	54.3307				4.811	3.158	0.49
32	32-10	Filtered habitat	Control (Thermoregulation)					4.984
33	33-2	Filtered habitat	Control (Thermoregulation)	53.4225	0.017865	2.07918	1	4.367	2.605	0.528
33	33-4	Filtered habitat	Control (Thermoregulation)	55.4974				4.638	2.911	0.552
33	33-6	Filtered habitat	Control (Thermoregulation)	55.5017				4.682	3.205	0.476
34	34-2	Filtered habitat	Control (Thermoregulation)		0.018812	3.05747	0.75	4.91
34	34-4	Filtered habitat	Control (Thermoregulation)	54.654				4.761	3.133	0.526
34	34-6	Filtered habitat	Control (Thermoregulation)	54.6577				4.564	2.975	0.646
34	34-8	Filtered habitat	Control (Thermoregulation)	54.3149				4.608	2.863	0.554
34	34-10	Filtered habitat	Control (Thermoregulation)	55.4776				4.759	3.195	0.562
34	34-12	Filtered habitat	Control (Thermoregulation)					5.205
34	34-14	Filtered habitat	Control (Thermoregulation)	57.3724				4.47	2.845	0.574
34	34-16	Filtered habitat	Control (Thermoregulation)	54.6559				4.793	3.221	0.542
35	35-2	Filtered habitat	Control (Thermoregulation)	54.3149	0.0143307	2.02875	0.714286	4.399	2.736	0.608
35	35-4	Filtered habitat	Control (Thermoregulation)	54.6542				4.929	3.349	0.502
35	35-6	Filtered habitat	Control (Thermoregulation)					4.722
35	35-8	Filtered habitat	Control (Thermoregulation)					4.973
35	35-10	Filtered habitat	Control (Thermoregulation)	55.5013				4.278	2.885	0.526
35	35-12	Filtered habitat	Control (Thermoregulation)	56.3437				4.232	2.883	0.504
35	35-14	Filtered habitat	Control (Thermoregulation)	54.3167				4.596	2.925	0.494
36	36-2	Filtered habitat	Control (Thermoregulation)	54.3343	0.0021496	0.321447	0.8	4.742	3.022	0.564
36	36-4	Filtered habitat	Control (Thermoregulation)	54.4368				4.435	3.095	0.552
36	36-6	Filtered habitat	Control (Thermoregulation)	54.6557				4.977	3.351	0.536
36	36-8	Filtered habitat	Control (Thermoregulation)	54.4407				4.445	2.823	0.558
36	36-10	Filtered habitat	Control (Thermoregulation)					4.812
37	37-2	Filtered habitat	Control (Thermoregulation)		0.00575299	0.878322	0.625	4.971
37	37-4	Filtered habitat	Control (Thermoregulation)	53.8223				4.129	2.571	0.562
37	37-6	Filtered habitat	Control (Thermoregulation)	54.0055				4.192	2.669	0.572
37	37-8	Filtered habitat	Control (Thermoregulation)	54.3333				4.282	3.02	0.554
37	37-10	Filtered habitat	Control (Thermoregulation)	54.4371				4.94	3.566	0.604
37	37-12	Filtered habitat	Control (Thermoregulation)					4.464
37	37-14	Filtered habitat	Control (Thermoregulation)					4.959
37	37-16	Filtered habitat	Control (Thermoregulation)	54.7006				4.837	3.142	0.606
38	38-2	Filtered habitat	Control (Thermoregulation)		0.0120478	1.48032	0.571429	4.744
38	38-4	Filtered habitat	Control (Thermoregulation)	55.7826				4.278	2.554	0.58
38	38-6	Filtered habitat	Control (Thermoregulation)	54.3036				4.175	2.652	0.536
38	38-8	Filtered habitat	Control (Thermoregulation)					4.932
38	38-10	Filtered habitat	Control (Thermoregulation)					5.178
38	38-12	Filtered habitat	Control (Thermoregulation)	54.6523				4.86	3.375	0.522
38	38-14	Filtered habitat	Control (Thermoregulation)	55.7839				4.71	3.181	0.446
39	39-2	Filtered habitat	Control (Thermoregulation)	58.3872	0.0378854	4.8716	0.625	5.304	3.759	0.5
39	39-4	Filtered habitat	Control (Thermoregulation)	53.7025				5.068	3.451	0.536
39	39-6	Filtered habitat	Control (Thermoregulation)					4.666
39	39-8	Filtered habitat	Control (Thermoregulation)					5.464
39	39-10	Filtered habitat	Control (Thermoregulation)					4.9
39	39-12	Filtered habitat	Control (Thermoregulation)	54.4415				4.982	3.358	0.534
39	39-14	Filtered habitat	Control (Thermoregulation)	54.4374				4.671	3.095	0.722
39	39-16	Filtered habitat	Control (Thermoregulation)	58.5741				4.977	3.243	0.56
40	40-2	Filtered habitat	Control (Thermoregulation)	56.2807	0.0161051	1.91622	0.75	4.854	3.055	0.582
40	40-4	Filtered habitat	Control (Thermoregulation)	54.8309				4.921	3.222	0.586
40	40-6	Filtered habitat	Control (Thermoregulation)	54.3767				4.939	3.475	0.532
40	40-8	Filtered habitat	Control (Thermoregulation)	54.3806				4.512	2.988	0.568
40	40-10	Filtered habitat	Control (Thermoregulation)	56.2917				4.98	3.155	0.534
40	40-12	Filtered habitat	Control (Thermoregulation)					4.822
40	40-14	Filtered habitat	Control (Thermoregulation)					5.266
40	40-16	Filtered habitat	Control (Thermoregulation)	56.2929				5.125	3.543	0.558
41	41-2	Filtered habitat	Control (Thermoregulation)	54.3774	0.0323884	4.42289	0.666667	5.295	3.511	0.568
41	41-4	Filtered habitat	Control (Thermoregulation)	55.5397				5.011	3.359	0.674
41	41-6	Filtered habitat	Control (Thermoregulation)	54.3987				4.696	3.17	0.656
41	41-8	Filtered habitat	Control (Thermoregulation)					5.28
41	41-10	Filtered habitat	Control (Thermoregulation)	58.8003				5.904	4.252	0.522
41	41-12	Filtered habitat	Control (Thermoregulation)					4.993
42	42-2	Filtered habitat	Control (Thermoregulation)	54.6543	0.0115019	2.13439	0.857143	4.29	2.775	0.528
42	42-4	Filtered habitat	Control (Thermoregulation)	54.6601				5.339	3.722	0.564
42	42-6	Filtered habitat	Control (Thermoregulation)	54.6548				5.07	3.564	0.56
42	42-8	Filtered habitat	Control (Thermoregulation)	53.4045				5.16	3.542	0.578
42	42-10	Filtered habitat	Control (Thermoregulation)					4.822
42	42-12	Filtered habitat	Control (Thermoregulation)	55.5388				5.587	3.899	0.464
42	42-14	Filtered habitat	Control (Thermoregulation)	54.8264				5.352	3.806	0.558
43	43-2	Filtered habitat	Control (Thermoregulation)		0.00959433	1.06766	0.875	4.931
43	43-4	Filtered habitat	Control (Thermoregulation)	53.3974				4.682	2.921	0.6
43	43-6	Filtered habitat	Control (Thermoregulation)	54.4289				4.869	3.116	0.536
43	43-8	Filtered habitat	Control (Thermoregulation)	54.4366				4.924	3.258	0.572
43	43-10	Filtered habitat	Control (Thermoregulation)	53.3995				4.786	3.291	0.49
43	43-12	Filtered habitat	Control (Thermoregulation)	53.3728				4.773	3.054	0.486
43	43-14	Filtered habitat	Control (Thermoregulation)	54.4399				4.629	3.143	0.552
43	43-16	Filtered habitat	Control (Thermoregulation)	54.4405				4.409	2.961	0.578
44	44-2	Filtered habitat	Control (Thermoregulation)	54.3516	0.0134162	2.10341	0.75	5.006	3.325	0.554
44	44-4	Filtered habitat	Control (Thermoregulation)	54.6508				5.065	3.675	0.58
44	44-6	Filtered habitat	Control (Thermoregulation)	54.2448				4.916	3.482	0.566
44	44-8	Filtered habitat	Control (Thermoregulation)					4.677
44	44-10	Filtered habitat	Control (Thermoregulation)	54.2426				4.705	3.159	0.528
44	44-12	Filtered habitat	Control (Thermoregulation)	56.346				5.507	4.047	0.562
44	44-14	Filtered habitat	Control (Thermoregulation)	54.6569				5.032	3.628	0.54
44	44-16	Filtered habitat	Control (Thermoregulation)					4.899
45	45-2	Filtered habitat	Control (Thermoregulation)	54.4039	0.0288946	5.23997	0.875	4.904	3.107	0.612
45	45-4	Filtered habitat	Control (Thermoregulation)	54.4048				4.997	3.257	0.552
45	45-6	Filtered habitat	Control (Thermoregulation)	54.6523				4.796	3.265	0.55
45	45-8	Filtered habitat	Control (Thermoregulation)	53.4084				4.905	3.546	0.532
45	45-10	Filtered habitat	Control (Thermoregulation)					4.209
45	45-12	Filtered habitat	Control (Thermoregulation)	58.6483				4.85	3.424	0.574
45	45-14	Filtered habitat	Control (Thermoregulation)	54.2441				4.971	2.902	0.564
45	45-16	Filtered habitat	Control (Thermoregulation)	54.314				4.389	2.723	0.546
The following data belongs to experiment of Effects of behavioral thermoregulation on embryonic development.
Clutch number	Egg number	Type of treatment	Embryonic statges	Incubation weeks	Type of habitat
1	1	Capsazepine (Thermoregulation inhibited)	8	Week 2	Open habitat
2	1	Capsazepine (Thermoregulation inhibited)	8	Week 2	Open habitat
3	1	Capsazepine (Thermoregulation inhibited)	8	Week 2	Open habitat
4	1	Capsazepine (Thermoregulation inhibited)	8	Week 2	Open habitat
5	1	Capsazepine (Thermoregulation inhibited)	9	Week 2	Open habitat
6	1	Capsazepine (Thermoregulation inhibited)	9	Week 2	Open habitat
7	1	Capsazepine (Thermoregulation inhibited)	8	Week 2	Open habitat
8	1	Capsazepine (Thermoregulation inhibited)	8	Week 2	Open habitat
9	1	Capsazepine (Thermoregulation inhibited)	9	Week 2	Open habitat
10	1	Capsazepine (Thermoregulation inhibited)	9	Week 2	Fully-shaded habitat
11	1	Capsazepine (Thermoregulation inhibited)	8	Week 2	Fully-shaded habitat
12	1	Capsazepine (Thermoregulation inhibited)	8	Week 2	Fully-shaded habitat
13	1	Capsazepine (Thermoregulation inhibited)	8	Week 2	Fully-shaded habitat
14	1	Capsazepine (Thermoregulation inhibited)	9	Week 2	Fully-shaded habitat
15	1	Capsazepine (Thermoregulation inhibited)	7	Week 2	Fully-shaded habitat
16	1	Capsazepine (Thermoregulation inhibited)	8	Week 2	Fully-shaded habitat
17	1	Capsazepine (Thermoregulation inhibited)	8	Week 2	Fully-shaded habitat
18	1	Capsazepine (Thermoregulation inhibited)	8	Week 2	Fully-shaded habitat
19	1	Capsazepine (Thermoregulation inhibited)	8	Week 2	Filtered habitat
20	1	Capsazepine (Thermoregulation inhibited)	8	Week 2	Filtered habitat
21	1	Capsazepine (Thermoregulation inhibited)	8	Week 2	Filtered habitat
22	1	Capsazepine (Thermoregulation inhibited)	8	Week 2	Filtered habitat
23	1	Capsazepine (Thermoregulation inhibited)	9	Week 2	Filtered habitat
24	1	Capsazepine (Thermoregulation inhibited)	8	Week 2	Filtered habitat
25	1	Capsazepine (Thermoregulation inhibited)	9	Week 2	Filtered habitat
26	1	Capsazepine (Thermoregulation inhibited)	9	Week 2	Filtered habitat
27	1	Capsazepine (Thermoregulation inhibited)	8	Week 2	Filtered habitat
28	1	Capsazepine (Thermoregulation inhibited)	8	Week 2	Filtered habitat
1	2	Control (Thermoregulation)	8	Week 2	Open habitat
2	2	Control (Thermoregulation)	9	Week 2	Open habitat
3	2	Control (Thermoregulation)	8	Week 2	Open habitat
4	2	Control (Thermoregulation)	8	Week 2	Open habitat
5	2	Control (Thermoregulation)	8	Week 2	Open habitat
6	2	Control (Thermoregulation)	8	Week 2	Open habitat
7	2	Control (Thermoregulation)	8	Week 2	Open habitat
8	2	Control (Thermoregulation)	8	Week 2	Open habitat
9	2	Control (Thermoregulation)	8	Week 2	Open habitat
10	2	Control (Thermoregulation)	9	Week 2	Fully-shaded habitat
11	2	Control (Thermoregulation)	8	Week 2	Fully-shaded habitat
12	2	Control (Thermoregulation)	8	Week 2	Fully-shaded habitat
13	2	Control (Thermoregulation)	8	Week 2	Fully-shaded habitat
14	2	Control (Thermoregulation)	9	Week 2	Fully-shaded habitat
15	2	Control (Thermoregulation)	7	Week 2	Fully-shaded habitat
16	2	Control (Thermoregulation)	8	Week 2	Fully-shaded habitat
17	2	Control (Thermoregulation)	8	Week 2	Fully-shaded habitat
18	2	Control (Thermoregulation)	8	Week 2	Fully-shaded habitat
19	2	Control (Thermoregulation)	7	Week 2	Filtered habitat
20	2	Control (Thermoregulation)	8	Week 2	Filtered habitat
21	2	Control (Thermoregulation)	8	Week 2	Filtered habitat
22	2	Control (Thermoregulation)	8	Week 2	Filtered habitat
23	2	Control (Thermoregulation)	8	Week 2	Filtered habitat
24	2	Control (Thermoregulation)	8	Week 2	Filtered habitat
25	2	Control (Thermoregulation)	9	Week 2	Filtered habitat
26	2	Control (Thermoregulation)	8	Week 2	Filtered habitat
27	2	Control (Thermoregulation)	7	Week 2	Filtered habitat
28	2	Control (Thermoregulation)	8	Week 2	Filtered habitat
1	3	Capsazepine (Thermoregulation inhibited)	11	Week 3	Open habitat
2	3	Capsazepine (Thermoregulation inhibited)	12	Week 3	Open habitat
3	3	Capsazepine (Thermoregulation inhibited)	11	Week 3	Open habitat
4	3	Capsazepine (Thermoregulation inhibited)	11	Week 3	Open habitat
5	3	Capsazepine (Thermoregulation inhibited)		Week 3	Open habitat
6	3	Capsazepine (Thermoregulation inhibited)	11	Week 3	Open habitat
7	3	Capsazepine (Thermoregulation inhibited)	11	Week 3	Open habitat
8	3	Capsazepine (Thermoregulation inhibited)	11	Week 3	Open habitat
9	3	Capsazepine (Thermoregulation inhibited)	10	Week 3	Open habitat
10	3	Capsazepine (Thermoregulation inhibited)	12	Week 3	Fully-shaded habitat
11	3	Capsazepine (Thermoregulation inhibited)		Week 3	Fully-shaded habitat
12	3	Capsazepine (Thermoregulation inhibited)	11	Week 3	Fully-shaded habitat
13	3	Capsazepine (Thermoregulation inhibited)	11	Week 3	Fully-shaded habitat
14	3	Capsazepine (Thermoregulation inhibited)		Week 3	Fully-shaded habitat
15	3	Capsazepine (Thermoregulation inhibited)	11	Week 3	Fully-shaded habitat
16	3	Capsazepine (Thermoregulation inhibited)	10	Week 3	Fully-shaded habitat
17	3	Capsazepine (Thermoregulation inhibited)	11	Week 3	Fully-shaded habitat
18	3	Capsazepine (Thermoregulation inhibited)		Week 3	Fully-shaded habitat
19	3	Capsazepine (Thermoregulation inhibited)	12	Week 3	Filtered habitat
20	3	Capsazepine (Thermoregulation inhibited)	12	Week 3	Filtered habitat
21	3	Capsazepine (Thermoregulation inhibited)	11	Week 3	Filtered habitat
22	3	Capsazepine (Thermoregulation inhibited)	11	Week 3	Filtered habitat
23	3	Capsazepine (Thermoregulation inhibited)	10	Week 3	Filtered habitat
24	3	Capsazepine (Thermoregulation inhibited)	11	Week 3	Filtered habitat
25	3	Capsazepine (Thermoregulation inhibited)	11	Week 3	Filtered habitat
26	3	Capsazepine (Thermoregulation inhibited)	11	Week 3	Filtered habitat
27	3	Capsazepine (Thermoregulation inhibited)		Week 3	Filtered habitat
28	3	Capsazepine (Thermoregulation inhibited)	11	Week 3	Filtered habitat
1	4	Control (Thermoregulation)	11	Week 3	Open habitat
2	4	Control (Thermoregulation)	12	Week 3	Open habitat
3	4	Control (Thermoregulation)	11	Week 3	Open habitat
4	4	Control (Thermoregulation)	11	Week 3	Open habitat
5	4	Control (Thermoregulation)	11	Week 3	Open habitat
6	4	Control (Thermoregulation)		Week 3	Open habitat
7	4	Control (Thermoregulation)	11	Week 3	Open habitat
8	4	Control (Thermoregulation)	11	Week 3	Open habitat
9	4	Control (Thermoregulation)	11	Week 3	Open habitat
10	4	Control (Thermoregulation)		Week 3	Fully-shaded habitat
11	4	Control (Thermoregulation)		Week 3	Fully-shaded habitat
12	4	Control (Thermoregulation)		Week 3	Fully-shaded habitat
13	4	Control (Thermoregulation)	11	Week 3	Fully-shaded habitat
14	4	Control (Thermoregulation)	11	Week 3	Fully-shaded habitat
15	4	Control (Thermoregulation)	12	Week 3	Fully-shaded habitat
16	4	Control (Thermoregulation)	10	Week 3	Fully-shaded habitat
17	4	Control (Thermoregulation)		Week 3	Fully-shaded habitat
18	4	Control (Thermoregulation)	11	Week 3	Fully-shaded habitat
19	4	Control (Thermoregulation)	12	Week 3	Filtered habitat
20	4	Control (Thermoregulation)	12	Week 3	Filtered habitat
21	4	Control (Thermoregulation)	11	Week 3	Filtered habitat
22	4	Control (Thermoregulation)		Week 3	Filtered habitat
23	4	Control (Thermoregulation)	10	Week 3	Filtered habitat
24	4	Control (Thermoregulation)		Week 3	Filtered habitat
25	4	Control (Thermoregulation)	11	Week 3	Filtered habitat
26	4	Control (Thermoregulation)	11	Week 3	Filtered habitat
27	4	Control (Thermoregulation)	10	Week 3	Filtered habitat
28	4	Control (Thermoregulation)	10	Week 3	Filtered habitat
1	5	Capsazepine (Thermoregulation inhibited)	14	Week 4	Open habitat
2	5	Capsazepine (Thermoregulation inhibited)	14	Week 4	Open habitat
3	5	Capsazepine (Thermoregulation inhibited)	13	Week 4	Open habitat
4	5	Capsazepine (Thermoregulation inhibited)	13	Week 4	Open habitat
5	5	Capsazepine (Thermoregulation inhibited)		Week 4	Open habitat
6	5	Capsazepine (Thermoregulation inhibited)	14	Week 4	Open habitat
7	5	Capsazepine (Thermoregulation inhibited)	13	Week 4	Open habitat
8	5	Capsazepine (Thermoregulation inhibited)	14	Week 4	Open habitat
9	5	Capsazepine (Thermoregulation inhibited)		Week 4	Open habitat
10	5	Capsazepine (Thermoregulation inhibited)	14	Week 4	Fully-shaded habitat
11	5	Capsazepine (Thermoregulation inhibited)	14	Week 4	Fully-shaded habitat
12	5	Capsazepine (Thermoregulation inhibited)	15	Week 4	Fully-shaded habitat
13	5	Capsazepine (Thermoregulation inhibited)		Week 4	Fully-shaded habitat
14	5	Capsazepine (Thermoregulation inhibited)	14	Week 4	Fully-shaded habitat
15	5	Capsazepine (Thermoregulation inhibited)		Week 4	Fully-shaded habitat
16	5	Capsazepine (Thermoregulation inhibited)	13	Week 4	Fully-shaded habitat
17	5	Capsazepine (Thermoregulation inhibited)		Week 4	Fully-shaded habitat
18	5	Capsazepine (Thermoregulation inhibited)	14	Week 4	Fully-shaded habitat
19	5	Capsazepine (Thermoregulation inhibited)	14	Week 4	Filtered habitat
20	5	Capsazepine (Thermoregulation inhibited)	15	Week 4	Filtered habitat
21	5	Capsazepine (Thermoregulation inhibited)	14	Week 4	Filtered habitat
22	5	Capsazepine (Thermoregulation inhibited)	15	Week 4	Filtered habitat
23	5	Capsazepine (Thermoregulation inhibited)	14	Week 4	Filtered habitat
24	5	Capsazepine (Thermoregulation inhibited)		Week 4	Filtered habitat
25	5	Capsazepine (Thermoregulation inhibited)		Week 4	Filtered habitat
26	5	Capsazepine (Thermoregulation inhibited)	14	Week 4	Filtered habitat
27	5	Capsazepine (Thermoregulation inhibited)	13	Week 4	Filtered habitat
28	5	Capsazepine (Thermoregulation inhibited)	14	Week 4	Filtered habitat
1	6	Control (Thermoregulation)	14	Week 4	Open habitat
2	6	Control (Thermoregulation)	14	Week 4	Open habitat
3	6	Control (Thermoregulation)	14	Week 4	Open habitat
4	6	Control (Thermoregulation)	13	Week 4	Open habitat
5	6	Control (Thermoregulation)		Week 4	Open habitat
6	6	Control (Thermoregulation)	14	Week 4	Open habitat
7	6	Control (Thermoregulation)	13	Week 4	Open habitat
8	6	Control (Thermoregulation)	15	Week 4	Open habitat
9	6	Control (Thermoregulation)	14	Week 4	Open habitat
10	6	Control (Thermoregulation)	14	Week 4	Fully-shaded habitat
11	6	Control (Thermoregulation)		Week 4	Fully-shaded habitat
12	6	Control (Thermoregulation)	15	Week 4	Fully-shaded habitat
13	6	Control (Thermoregulation)	14	Week 4	Fully-shaded habitat
14	6	Control (Thermoregulation)	13	Week 4	Fully-shaded habitat
15	6	Control (Thermoregulation)		Week 4	Fully-shaded habitat
16	6	Control (Thermoregulation)	13	Week 4	Fully-shaded habitat
17	6	Control (Thermoregulation)	15	Week 4	Fully-shaded habitat
18	6	Control (Thermoregulation)	14	Week 4	Fully-shaded habitat
19	6	Control (Thermoregulation)	15	Week 4	Filtered habitat
20	6	Control (Thermoregulation)	15	Week 4	Filtered habitat
21	6	Control (Thermoregulation)	14	Week 4	Filtered habitat
22	6	Control (Thermoregulation)	15	Week 4	Filtered habitat
23	6	Control (Thermoregulation)	13	Week 4	Filtered habitat
24	6	Control (Thermoregulation)		Week 4	Filtered habitat
25	6	Control (Thermoregulation)	14	Week 4	Filtered habitat
26	6	Control (Thermoregulation)	14	Week 4	Filtered habitat
27	6	Control (Thermoregulation)	14	Week 4	Filtered habitat
28	6	Control (Thermoregulation)	14	Week 4	Filtered habitat
1	7	Capsazepine (Thermoregulation inhibited)	18	Week 5	Open habitat
2	7	Capsazepine (Thermoregulation inhibited)		Week 5	Open habitat
3	7	Capsazepine (Thermoregulation inhibited)	15	Week 5	Open habitat
4	7	Capsazepine (Thermoregulation inhibited)	17	Week 5	Open habitat
5	7	Capsazepine (Thermoregulation inhibited)	16	Week 5	Open habitat
6	7	Capsazepine (Thermoregulation inhibited)	17	Week 5	Open habitat
7	7	Capsazepine (Thermoregulation inhibited)	16	Week 5	Open habitat
8	7	Capsazepine (Thermoregulation inhibited)		Week 5	Open habitat
9	7	Capsazepine (Thermoregulation inhibited)	16	Week 5	Open habitat
10	7	Capsazepine (Thermoregulation inhibited)	17	Week 5	Fully-shaded habitat
11	7	Capsazepine (Thermoregulation inhibited)	18	Week 5	Fully-shaded habitat
12	7	Capsazepine (Thermoregulation inhibited)		Week 5	Fully-shaded habitat
13	7	Capsazepine (Thermoregulation inhibited)	17	Week 5	Fully-shaded habitat
14	7	Capsazepine (Thermoregulation inhibited)	15	Week 5	Fully-shaded habitat
15	7	Capsazepine (Thermoregulation inhibited)	17	Week 5	Fully-shaded habitat
16	7	Capsazepine (Thermoregulation inhibited)	16	Week 5	Fully-shaded habitat
17	7	Capsazepine (Thermoregulation inhibited)	16	Week 5	Fully-shaded habitat
18	7	Capsazepine (Thermoregulation inhibited)	17	Week 5	Fully-shaded habitat
19	7	Capsazepine (Thermoregulation inhibited)	16	Week 5	Filtered habitat
20	7	Capsazepine (Thermoregulation inhibited)		Week 5	Filtered habitat
21	7	Capsazepine (Thermoregulation inhibited)	17	Week 5	Filtered habitat
22	7	Capsazepine (Thermoregulation inhibited)		Week 5	Filtered habitat
23	7	Capsazepine (Thermoregulation inhibited)	17	Week 5	Filtered habitat
24	7	Capsazepine (Thermoregulation inhibited)	18	Week 5	Filtered habitat
25	7	Capsazepine (Thermoregulation inhibited)	17	Week 5	Filtered habitat
26	7	Capsazepine (Thermoregulation inhibited)		Week 5	Filtered habitat
27	7	Capsazepine (Thermoregulation inhibited)	17	Week 5	Filtered habitat
28	7	Capsazepine (Thermoregulation inhibited)	17	Week 5	Filtered habitat
1	8	Control (Thermoregulation)	18	Week 5	Open habitat
2	8	Control (Thermoregulation)	17	Week 5	Open habitat
3	8	Control (Thermoregulation)	16	Week 5	Open habitat
4	8	Control (Thermoregulation)	18	Week 5	Open habitat
5	8	Control (Thermoregulation)	18	Week 5	Open habitat
6	8	Control (Thermoregulation)	18	Week 5	Open habitat
7	8	Control (Thermoregulation)	17	Week 5	Open habitat
8	8	Control (Thermoregulation)		Week 5	Open habitat
9	8	Control (Thermoregulation)	17	Week 5	Open habitat
10	8	Control (Thermoregulation)	17	Week 5	Fully-shaded habitat
11	8	Control (Thermoregulation)		Week 5	Fully-shaded habitat
12	8	Control (Thermoregulation)	18	Week 5	Fully-shaded habitat
13	8	Control (Thermoregulation)	16	Week 5	Fully-shaded habitat
14	8	Control (Thermoregulation)	16	Week 5	Fully-shaded habitat
15	8	Control (Thermoregulation)	17	Week 5	Fully-shaded habitat
16	8	Control (Thermoregulation)		Week 5	Fully-shaded habitat
17	8	Control (Thermoregulation)	17	Week 5	Fully-shaded habitat
18	8	Control (Thermoregulation)	17	Week 5	Fully-shaded habitat
19	8	Control (Thermoregulation)	17	Week 5	Filtered habitat
20	8	Control (Thermoregulation)		Week 5	Filtered habitat
21	8	Control (Thermoregulation)		Week 5	Filtered habitat
22	8	Control (Thermoregulation)	18	Week 5	Filtered habitat
23	8	Control (Thermoregulation)	17	Week 5	Filtered habitat
24	8	Control (Thermoregulation)	17	Week 5	Filtered habitat
25	8	Control (Thermoregulation)	17	Week 5	Filtered habitat
26	8	Control (Thermoregulation)	18	Week 5	Filtered habitat
27	8	Control (Thermoregulation)		Week 5	Filtered habitat
28	8	Control (Thermoregulation)	18	Week 5	Filtered habitat
1	9	Capsazepine (Thermoregulation inhibited)	20	Week 6	Open habitat
2	9	Capsazepine (Thermoregulation inhibited)	20	Week 6	Open habitat
3	9	Capsazepine (Thermoregulation inhibited)	19	Week 6	Open habitat
4	9	Capsazepine (Thermoregulation inhibited)	20	Week 6	Open habitat
5	9	Capsazepine (Thermoregulation inhibited)	20	Week 6	Open habitat
6	9	Capsazepine (Thermoregulation inhibited)	19	Week 6	Open habitat
7	9	Capsazepine (Thermoregulation inhibited)		Week 6	Open habitat
8	9	Capsazepine (Thermoregulation inhibited)	20	Week 6	Open habitat
9	9	Capsazepine (Thermoregulation inhibited)	19	Week 6	Open habitat
10	9	Capsazepine (Thermoregulation inhibited)		Week 6	Fully-shaded habitat
11	9	Capsazepine (Thermoregulation inhibited)	21	Week 6	Fully-shaded habitat
12	9	Capsazepine (Thermoregulation inhibited)		Week 6	Fully-shaded habitat
13	9	Capsazepine (Thermoregulation inhibited)	19	Week 6	Fully-shaded habitat
14	9	Capsazepine (Thermoregulation inhibited)	18	Week 6	Fully-shaded habitat
15	9	Capsazepine (Thermoregulation inhibited)	20	Week 6	Fully-shaded habitat
16	9	Capsazepine (Thermoregulation inhibited)	19	Week 6	Fully-shaded habitat
17	9	Capsazepine (Thermoregulation inhibited)	19	Week 6	Fully-shaded habitat
18	9	Capsazepine (Thermoregulation inhibited)	20	Week 6	Fully-shaded habitat
19	9	Capsazepine (Thermoregulation inhibited)	19	Week 6	Filtered habitat
20	9	Capsazepine (Thermoregulation inhibited)	21	Week 6	Filtered habitat
21	9	Capsazepine (Thermoregulation inhibited)	19	Week 6	Filtered habitat
22	9	Capsazepine (Thermoregulation inhibited)	20	Week 6	Filtered habitat
23	9	Capsazepine (Thermoregulation inhibited)	20	Week 6	Filtered habitat
24	9	Capsazepine (Thermoregulation inhibited)		Week 6	Filtered habitat
25	9	Capsazepine (Thermoregulation inhibited)	20	Week 6	Filtered habitat
26	9	Capsazepine (Thermoregulation inhibited)	19	Week 6	Filtered habitat
27	9	Capsazepine (Thermoregulation inhibited)		Week 6	Filtered habitat
28	9	Capsazepine (Thermoregulation inhibited)	20	Week 6	Filtered habitat
1	10	Control (Thermoregulation)	21	Week 6	Open habitat
2	10	Control (Thermoregulation)		Week 6	Open habitat
3	10	Control (Thermoregulation)	20	Week 6	Open habitat
4	10	Control (Thermoregulation)		Week 6	Open habitat
5	10	Control (Thermoregulation)	21	Week 6	Open habitat
6	10	Control (Thermoregulation)	20	Week 6	Open habitat
7	10	Control (Thermoregulation)		Week 6	Open habitat
8	10	Control (Thermoregulation)	21	Week 6	Open habitat
9	10	Control (Thermoregulation)	20	Week 6	Open habitat
10	10	Control (Thermoregulation)	20	Week 6	Fully-shaded habitat
11	10	Control (Thermoregulation)	21	Week 6	Fully-shaded habitat
12	10	Control (Thermoregulation)	20	Week 6	Fully-shaded habitat
13	10	Control (Thermoregulation)	19	Week 6	Fully-shaded habitat
14	10	Control (Thermoregulation)		Week 6	Fully-shaded habitat
15	10	Control (Thermoregulation)	20	Week 6	Fully-shaded habitat
16	10	Control (Thermoregulation)	19	Week 6	Fully-shaded habitat
17	10	Control (Thermoregulation)	20	Week 6	Fully-shaded habitat
18	10	Control (Thermoregulation)	20	Week 6	Fully-shaded habitat
19	10	Control (Thermoregulation)		Week 6	Filtered habitat
20	10	Control (Thermoregulation)	20	Week 6	Filtered habitat
21	10	Control (Thermoregulation)	20	Week 6	Filtered habitat
22	10	Control (Thermoregulation)		Week 6	Filtered habitat
23	10	Control (Thermoregulation)	20	Week 6	Filtered habitat
24	10	Control (Thermoregulation)	20	Week 6	Filtered habitat
25	10	Control (Thermoregulation)	21	Week 6	Filtered habitat
26	10	Control (Thermoregulation)	20	Week 6	Filtered habitat
27	10	Control (Thermoregulation)		Week 6	Filtered habitat
28	10	Control (Thermoregulation)	21	Week 6	Filtered habitat
1	11	Capsazepine (Thermoregulation inhibited)	23	Week 7	Open habitat
2	11	Capsazepine (Thermoregulation inhibited)	24	Week 7	Open habitat
3	11	Capsazepine (Thermoregulation inhibited)	23	Week 7	Open habitat
4	11	Capsazepine (Thermoregulation inhibited)	24	Week 7	Open habitat
5	11	Capsazepine (Thermoregulation inhibited)	23	Week 7	Open habitat
6	11	Capsazepine (Thermoregulation inhibited)		Week 7	Open habitat
7	11	Capsazepine (Thermoregulation inhibited)		Week 7	Open habitat
8	11	Capsazepine (Thermoregulation inhibited)	23	Week 7	Open habitat
9	11	Capsazepine (Thermoregulation inhibited)	23	Week 7	Open habitat
10	11	Capsazepine (Thermoregulation inhibited)	21	Week 7	Fully-shaded habitat
11	11	Capsazepine (Thermoregulation inhibited)	23	Week 7	Fully-shaded habitat
12	11	Capsazepine (Thermoregulation inhibited)		Week 7	Fully-shaded habitat
13	11	Capsazepine (Thermoregulation inhibited)	22	Week 7	Fully-shaded habitat
14	11	Capsazepine (Thermoregulation inhibited)	21	Week 7	Fully-shaded habitat
15	11	Capsazepine (Thermoregulation inhibited)	22	Week 7	Fully-shaded habitat
16	11	Capsazepine (Thermoregulation inhibited)		Week 7	Fully-shaded habitat
17	11	Capsazepine (Thermoregulation inhibited)	22	Week 7	Fully-shaded habitat
18	11	Capsazepine (Thermoregulation inhibited)	23	Week 7	Fully-shaded habitat
19	11	Capsazepine (Thermoregulation inhibited)	22	Week 7	Filtered habitat
20	11	Capsazepine (Thermoregulation inhibited)	23	Week 7	Filtered habitat
21	11	Capsazepine (Thermoregulation inhibited)		Week 7	Filtered habitat
22	11	Capsazepine (Thermoregulation inhibited)	23	Week 7	Filtered habitat
23	11	Capsazepine (Thermoregulation inhibited)	23	Week 7	Filtered habitat
24	11	Capsazepine (Thermoregulation inhibited)		Week 7	Filtered habitat
25	11	Capsazepine (Thermoregulation inhibited)		Week 7	Filtered habitat
26	11	Capsazepine (Thermoregulation inhibited)	22	Week 7	Filtered habitat
27	11	Capsazepine (Thermoregulation inhibited)		Week 7	Filtered habitat
28	11	Capsazepine (Thermoregulation inhibited)	23	Week 7	Filtered habitat
1	12	Control (Thermoregulation)	24	Week 7	Open habitat
2	12	Control (Thermoregulation)	24	Week 7	Open habitat
3	12	Control (Thermoregulation)		Week 7	Open habitat
4	12	Control (Thermoregulation)	25	Week 7	Open habitat
5	12	Control (Thermoregulation)	23	Week 7	Open habitat
6	12	Control (Thermoregulation)		Week 7	Open habitat
7	12	Control (Thermoregulation)	24	Week 7	Open habitat
8	12	Control (Thermoregulation)	24	Week 7	Open habitat
9	12	Control (Thermoregulation)	23	Week 7	Open habitat
10	12	Control (Thermoregulation)	22	Week 7	Fully-shaded habitat
11	12	Control (Thermoregulation)	23	Week 7	Fully-shaded habitat
12	12	Control (Thermoregulation)	23	Week 7	Fully-shaded habitat
13	12	Control (Thermoregulation)	23	Week 7	Fully-shaded habitat
14	12	Control (Thermoregulation)	22	Week 7	Fully-shaded habitat
15	12	Control (Thermoregulation)		Week 7	Fully-shaded habitat
16	12	Control (Thermoregulation)		Week 7	Fully-shaded habitat
17	12	Control (Thermoregulation)	23	Week 7	Fully-shaded habitat
18	12	Control (Thermoregulation)	24	Week 7	Fully-shaded habitat
19	12	Control (Thermoregulation)	23	Week 7	Filtered habitat
20	12	Control (Thermoregulation)		Week 7	Filtered habitat
21	12	Control (Thermoregulation)		Week 7	Filtered habitat
22	12	Control (Thermoregulation)	24	Week 7	Filtered habitat
23	12	Control (Thermoregulation)		Week 7	Filtered habitat
24	12	Control (Thermoregulation)	24	Week 7	Filtered habitat
25	12	Control (Thermoregulation)		Week 7	Filtered habitat
26	12	Control (Thermoregulation)	23	Week 7	Filtered habitat
27	12	Control (Thermoregulation)		Week 7	Filtered habitat
28	12	Control (Thermoregulation)	24	Week 7	Filtered habitat

## Sheet: Data of temperature
Temperature recorded from Jun11 to Jul12 in 2022.
Temperature of soil surface
Habitat	Open habitat	Open habitat	Open habitat	Open habitat	Open habitat	Open habitat	Open habitat	Open habitat	Open habitat	Open habitat	Open habitat	Open habitat	Open habitat	Open habitat	Open habitat	Open habitat	Open habitat	Open habitat	Open habitat	Open habitat	Open habitat	Open habitat	Open habitat	Open habitat	Open habitat	Open habitat	Open habitat	Open habitat	Open habitat	Open habitat	Open habitat	Open habitat	Fully-shaded habitat	Fully-shaded habitat	Fully-shaded habitat	Fully-shaded habitat	Fully-shaded habitat	Fully-shaded habitat	Fully-shaded habitat	Fully-shaded habitat	Fully-shaded habitat	Fully-shaded habitat	Fully-shaded habitat	Fully-shaded habitat	Fully-shaded habitat	Fully-shaded habitat	Fully-shaded habitat	Fully-shaded habitat	Fully-shaded habitat
Hours Day	Jun11	Jun12	Jun13	Jun14	Jun15	Jun16	Jun17	Jun18	Jun19	Jun20	Jun21	Jun22	Jun23	Jun24	Jun25	Jun26	Jun27	Jun28	Jun29	Jun30	Jul1	Jul2	Jul3	Jul4	Jul5	Jul6	Jul7	Jul8	Jul9	Jul10	Jul11	Jul12	Jun11	Jun12	Jun13	Jun14	Jun15	Jun16	Jun17	Jun18	Jun19	Jun20	Jun21	Jun22	Jun23	Jun24	Jun25	Jun26	Jun27
T0	19	18.5	20	20.5	19.5	20.5	22.5	22.5	23.5	23	23	24.5	24.5	25	24.5	25	25	25.5	26	26.5	26.5	26	26	26.5	27.5	27.5	27.5	28	28.5	28.5	29	28	19	18.5	20	20.5	20	21	22.5	22.5	23.5	23	23	24.5	24.5	25	24	25	25
T1	19	18	20	20.5	19.5	20	23	23	23	23	22.5	24	24.5	25	24	25	25	25.5	26.5	26.5	26	26	25.5	26	27.5	27.5	27	27.5	29	28	28.5	27.5	19	18.5	20	20.5	20	21	22.5	22.5	23	23	23	24	24.5	25	24	25	25
T2	19	17.5	20	20.5	19	19.5	23	23	23	23	22	23.5	24.5	25	24	25	25	25.5	26	26.5	26	26	25	26	28	27.5	27	27.5	28.5	27.5	29	27.5	19	18	20	20.5	20	20.5	22.5	22.5	23	23	22.5	23.5	24.5	25	24	25	25
T3	19	17.5	20	20.5	19	19.5	22.5	22.5	23	23	22	23	24	24.5	24	24.5	25	25.5	25.5	26.5	26	26	25	26	28	27.5	26.5	27	28	27.5	28.5	27	19.5	18	20	20.5	20	20.5	22.5	22.5	23	23	22.5	23.5	24.5	24.5	23.5	24.5	25
T4	19	17	20	20.5	19	19	22.5	22.5	23	23	22	23	24	24.5	23.5	24	25.5	25.5	25.5	26	26	25.5	25	25.5	27	26.5	26.5	27	27.5	27	28	27	19.5	18	20	20.5	19.5	20	22	22.5	23	22.5	22.5	23.5	24	24.5	23.5	24.5	25.5
T5	19.5	17.5	20	20	19.5	20.5	23	23	23	23	22	23.5	24	24.5	24	24.5	26	26	26	26	26	26	25	25	27	27	26.5	27	28	27.5	28.5	27.5	19.5	18	20	20	20	21	22.5	22.5	23	22.5	22.5	24	24.5	24.5	23.5	25	25.5
T6	19.5	19	20.5	20.5	21.5	23	24.5	24	24.5	23.5	24	25.5	25.5	26	24.5	26	26.5	28	27	27.5	27	27	27.5	27	28.5	28	28.5	29	29.5	29.5	29.5	29.5	19.5	19.5	20	20.5	22	22	23	22.5	23.5	23	23	25	27	25.5	24	26	25.5
T7	20	21.5	20.5	22	24	23	27	25.5	25	24.5	26.5	27	27	28.5	26.5	28	28	28.5	28.5	29.5	29.5	29	29.5	28	30.5	29.5	29.5	30.5	32	32	33.5	32	19.5	20.5	20	21.5	26	22	24	23.5	23.5	23.5	25	26.5	27.5	27	25.5	26.5	26.5
T8	20.5	22.5	21.5	23	26	25.5	28.5	26.5	26.5	24.5	29	28.5	30	30.5	26.5	30	30.5	31	30.5	31.5	31	31.5	32	31.5	31.5	32.5	32.5	34.5	36	35	35.5	33	20	21	21	22	24	24	24.5	23.5	24	23.5	25.5	26.5	27.5	27.5	25	27	27
T9	21.5	23	22.5	24	28	29.5	33.5	31.5	29	24.5	35.5	35.5	41.5	44	30	38.5	41	32.5	42	37	45.5	38.5	44	38	45	47	45.5	49	38.5	48.5	47	46.5	20.5	22	21.5	22.5	24.5	25	25.5	25.5	25	23.5	26.5	27.5	28	29	26	28	28.5
T10	20.5	24	22.5	27.5	38.5	30.5	29.5	37.5	28	24.5	38	35.5	47	48	37.5	42	50	46	48.5	45	54	44.5	51	54.5	51.5	52	52	57	54	56	44	51	20	22.5	22	24	27.5	30.5	25	26.5	25	23.5	27	27.5	30.5	31.5	28.5	30	32.5
T11	22	25	24.5	30.5	35	25.5	36.5	40.5	28	25	35.5	48	39.5	39	37	46	53.5	47	55	52	58	51.5	54	61	57.5	59.5	62	63.5	56	66	55	63	20.5	22.5	22.5	25	27	25.5	26	27.5	25	23.5	27	29	29	30	28	31	33
T12	24	24	25	34	38.5	25	32.5	40	27.5	26	45.5	47.5	48	39	40	49.5	52	46	55.5	40.5	61	54.5	63.5	63	58	62	68	67.5	55.5	68.5	55	64.5	21	22	22.5	27.5	28	24.5	26	29	25	24	28	29	30.5	30	28.5	31.5	31.5
T13	23.5	24	24.5	29	37.5	24.5	34.5	33.5	28	26	44.5	46	46.5	40.5	34	47	50	47.5	54.5	44	59.5	48	61	63.5	59.5	61.5	64	58.5	42	68	53	65.5	21	22	22.5	24.5	28.5	24.5	27	27	25	24	27.5	29.5	30	29.5	28	30	31
T14	24.5	23.5	24	27.5	34.5	24	30	29.5	28	26.5	42.5	47	48.5	41.5	34.5	45.5	40	40	49.5	40.5	55	53	53.5	60	42.5	59	58	58	48	63	43.5	62	21	22	21.5	24.5	27.5	24.5	25.5	26	25	24	27.5	29.5	30.5	30	28	30	29.5
T15	25	22.5	23.5	29	32.5	24.5	29.5	30.5	28	29	32.5	45	44	36.5	33	40.5	37	40.5	42	39.5	43	43	48.5	47	37.5	44	48	50	42.5	50	41	48	22	21.5	22	25	27.5	25	25.5	26	25	25	27	29	29.5	29	28	30.5	29.5
T16	23	22	23	26.5	28	24.5	28.5	29.5	26	27	31.5	33.5	34.5	31	32.5	31.5	32	35	33	33	37.5	35.5	35.5	38	35.5	36	38.5	41.5	40	41.5	38	41.5	21.5	20.5	21.5	24	26.5	25	25	26	24.5	24.5	27	28	29.5	28	28	28	28.5
T17	22.5	21	22.5	25	27	24.5	26	28	26	26.5	29	30	31.5	29	30	30	29	31	30.5	30.5	33	32.5	32	33.5	34	32.5	35	35	35.5	37.5	36.5	36.5	21	20.5	21	23.5	25	25	24	25.5	24.5	24.5	26.5	27.5	28.5	27	27	27.5	27
T18	21.5	21	22	23.5	25	24.5	24.5	25.5	24.5	25.5	27	28	28.5	28.5	27.5	27	27.5	28.5	29	29	30	29.5	30	31	30.5	30.5	32	33	33	34.5	33	32.5	20	20.5	21	23	24	24.5	23.5	24.5	24	24	25.5	26.5	27	27	26.5	26.5	26.5
T19	20.5	20.5	21.5	22	23.5	25	23.5	24	24	24	26	27	27	27	26.5	26.5	26.5	27	28.5	28	29	28.5	28.5	29	29	29	30.5	31	31.5	32	31	30.5	20	20	21	22	23.5	24.5	23	24	24	23.5	25	26	26	26	26	26	26
T20	20	20.5	21	21.5	22.5	24.5	23.5	24	24	23.5	26	26	26.5	26	26	26	26.5	27	28	27.5	28	28	27.5	28.5	28.5	28.5	29.5	31	30.5	31	30	29.5	20	20	20.5	21.5	22.5	24.5	23	23.5	23.5	23.5	25	25.5	25.5	25.5	25.5	25.5	26
T21	19.5	20.5	21	20.5	22	24.5	23.5	24.5	23.5	23	25.5	25.5	26	26	25.5	25.5	26	27	27.5	27	28	27	27	28.5	28	28.5	29	30	30	30.5	29	29	19.5	20	20.5	21	22	23	23	24	23.5	23	25	25.5	25.5	25.5	25.5	25.5	25.5
T22	19	20	21	20	21	24	23	24.5	23.5	23	25	25	25.5	25.5	25.5	25.5	25.5	26.5	27.5	26.5	27.5	26.5	27.5	28	27.5	28	28.5	29.5	29.5	30	28.5	28	19.5	20	20.5	20.5	21.5	22.5	23	23.5	23.5	23	24.5	25	25.5	25.5	25.5	25.5	25.5
T23	18.5	20	20.5	19.5	21	23	23	24	23.5	23.5	25	25	25.5	25	25.5	25.5	25.5	26.5	27	26.5	27.5	26.5	26.5	28	27.5	27.5	28.5	29	29	29.5	28.5	27.5	19	20	20.5	20.5	21.5	22.5	23	23.5	23.5	23	24.5	25	25.5	24.5	25.5	25	25.5
Temperature of air
Habitat	Open habitat	Open habitat	Open habitat	Open habitat	Open habitat	Open habitat	Open habitat	Open habitat	Open habitat	Open habitat	Open habitat	Open habitat	Open habitat	Open habitat	Open habitat	Open habitat	Open habitat	Open habitat	Open habitat	Open habitat	Open habitat	Open habitat	Open habitat	Open habitat	Open habitat	Open habitat	Open habitat	Open habitat	Open habitat	Open habitat	Open habitat	Open habitat	Fully-shaded habitat	Fully-shaded habitat	Fully-shaded habitat	Fully-shaded habitat	Fully-shaded habitat	Fully-shaded habitat	Fully-shaded habitat	Fully-shaded habitat	Fully-shaded habitat	Fully-shaded habitat	Fully-shaded habitat	Fully-shaded habitat	Fully-shaded habitat	Fully-shaded habitat	Fully-shaded habitat	Fully-shaded habitat	Fully-shaded habitat
Hours Day	Jun11	Jun12	Jun13	Jun14	Jun15	Jun16	Jun17	Jun18	Jun19	Jun20	Jun21	Jun22	Jun23	Jun24	Jun25	Jun26	Jun27	Jun28	Jun29	Jun30	Jul1	Jul2	Jul3	Jul4	Jul5	Jul6	Jul7	Jul8	Jul9	Jul10	Jul11	Jul12	Jun11	Jun12	Jun13	Jun14	Jun15	Jun16	Jun17	Jun18	Jun19	Jun20	Jun21	Jun22	Jun23	Jun24	Jun25	Jun26	Jun27
T0	19	18.5	20	20.5	19.5	20.5	22.5	22.5	23.5	23	23	24.5	24.5	25	24.5	25	25	25.5	26	26.5	26.5	26	26	26.5	27.5	27.5	27.5	28	28.5	28.5	29	28	19	18.5	20	20.5	20	21	22.5	22.5	23.5	23	23	24.5	24.5	25	24	25	25
T1	19	18	20	20.5	19.5	20	23	23	23	23	22.5	24	24.5	25	24	25	25	25.5	26.5	26.5	26	26	25.5	26	27.5	27.5	27	27.5	29	28	28.5	27.5	19	18.5	20	20.5	20	21	22.5	22.5	23	23	23	24	24.5	25	24	25	25
T2	19	17.5	20	20.5	19	19.5	23	23	23	23	22	23.5	24.5	25	24	25	25	25.5	26	26.5	26	26	25	26	28	27.5	27	27.5	28.5	27.5	29	27.5	19	18	20	20.5	20	20.5	22.5	22.5	23	23	22.5	23.5	24.5	25	24	25	25
T3	19	17.5	20	20.5	19	19.5	22.5	22.5	23	23	22	23	24	24.5	24	24.5	25	25.5	25.5	26.5	26	26	25	26	28	27.5	26.5	27	28	27.5	28.5	27	19.5	18	20	20.5	20	20.5	22.5	22.5	23	23	22.5	23.5	24.5	24.5	23.5	24.5	25
T4	19	17	20	20.5	19	19	22.5	22.5	23	23	22	23	24	24.5	23.5	24	25.5	25.5	25.5	26	26	25.5	25	25.5	27	26.5	26.5	27	27.5	27	28	27	19.5	18	20	20.5	19.5	20	22	22.5	23	22.5	22.5	23.5	24	24.5	23.5	24.5	25.5
T5	19.5	17.5	20	20	19.5	20.5	23	23	23	23	22	23.5	24	24.5	24	24.5	26	26	26	26	26	26	25	25	27	27	26.5	27	28	27.5	28.5	27.5	19.5	18	20	20	20	21	22.5	22.5	23	22.5	22.5	24	24.5	24.5	23.5	25	25.5
T6	19.5	19	20.5	20.5	21.5	23	24.5	24	24.5	23.5	24	25.5	25.5	26	24.5	26	26.5	28	27	27.5	27	27	27.5	27	28.5	28	28.5	29	29.5	29.5	29.5	29.5	19.5	19.5	20	20.5	22	22	23	22.5	23.5	23	23	25	27	25.5	24	26	25.5
T7	20	21.5	20.5	22	24	23	27	25.5	25	24.5	26.5	27	27	28.5	26.5	28	28	28.5	28.5	29.5	29.5	29	29.5	28	30.5	29.5	29.5	30.5	32	32	33.5	32	19.5	20.5	20	21.5	26	22	24	23.5	23.5	23.5	25	26.5	27.5	27	25.5	26.5	26.5
T8	20.5	22.5	21.5	23	26	25.5	28.5	26.5	26.5	24.5	29	28.5	30	30.5	26.5	30	30.5	31	30.5	31.5	31	31.5	32	31.5	31.5	32.5	32.5	34.5	36	35	35.5	33	20	21	21	22	24	24	24.5	23.5	24	23.5	25.5	26.5	27.5	27.5	25	27	27
T9	21.5	23	22.5	24	28	29.5	33.5	31.5	29	24.5	35.5	35.5	41.5	44	30	38.5	41	32.5	42	37	45.5	38.5	44	38	45	47	45.5	49	38.5	48.5	47	46.5	20.5	22	21.5	22.5	24.5	25	25.5	25.5	25	23.5	26.5	27.5	28	29	26	28	28.5
T10	20.5	24	22.5	27.5	38.5	30.5	29.5	37.5	28	24.5	38	35.5	47	48	37.5	42	50	46	48.5	45	54	44.5	51	54.5	51.5	52	52	57	54	56	44	51	20	22.5	22	24	27.5	30.5	25	26.5	25	23.5	27	27.5	30.5	31.5	28.5	30	32.5
T11	22	25	24.5	30.5	35	25.5	36.5	40.5	28	25	35.5	48	39.5	39	37	46	53.5	47	55	52	58	51.5	54	61	57.5	59.5	62	63.5	56	66	55	63	20.5	22.5	22.5	25	27	25.5	26	27.5	25	23.5	27	29	29	30	28	31	33
T12	24	24	25	34	38.5	25	32.5	40	27.5	26	45.5	47.5	48	39	40	49.5	52	46	55.5	40.5	61	54.5	63.5	63	58	62	68	67.5	55.5	68.5	55	64.5	21	22	22.5	27.5	28	24.5	26	29	25	24	28	29	30.5	30	28.5	31.5	31.5
T13	23.5	24	24.5	29	37.5	24.5	34.5	33.5	28	26	44.5	46	46.5	40.5	34	47	50	47.5	54.5	44	59.5	48	61	63.5	59.5	61.5	64	58.5	42	68	53	65.5	21	22	22.5	24.5	28.5	24.5	27	27	25	24	27.5	29.5	30	29.5	28	30	31
T14	24.5	23.5	24	27.5	34.5	24	30	29.5	28	26.5	42.5	47	48.5	41.5	34.5	45.5	40	40	49.5	40.5	55	53	53.5	60	42.5	59	58	58	48	63	43.5	62	21	22	21.5	24.5	27.5	24.5	25.5	26	25	24	27.5	29.5	30.5	30	28	30	29.5
T15	25	22.5	23.5	29	32.5	24.5	29.5	30.5	28	29	32.5	45	44	36.5	33	40.5	37	40.5	42	39.5	43	43	48.5	47	37.5	44	48	50	42.5	50	41	48	22	21.5	22	25	27.5	25	25.5	26	25	25	27	29	29.5	29	28	30.5	29.5
T16	23	22	23	26.5	28	24.5	28.5	29.5	26	27	31.5	33.5	34.5	31	32.5	31.5	32	35	33	33	37.5	35.5	35.5	38	35.5	36	38.5	41.5	40	41.5	38	41.5	21.5	20.5	21.5	24	26.5	25	25	26	24.5	24.5	27	28	29.5	28	28	28	28.5
T17	22.5	21	22.5	25	27	24.5	26	28	26	26.5	29	30	31.5	29	30	30	29	31	30.5	30.5	33	32.5	32	33.5	34	32.5	35	35	35.5	37.5	36.5	36.5	21	20.5	21	23.5	25	25	24	25.5	24.5	24.5	26.5	27.5	28.5	27	27	27.5	27
T18	21.5	21	22	23.5	25	24.5	24.5	25.5	24.5	25.5	27	28	28.5	28.5	27.5	27	27.5	28.5	29	29	30	29.5	30	31	30.5	30.5	32	33	33	34.5	33	32.5	20	20.5	21	23	24	24.5	23.5	24.5	24	24	25.5	26.5	27	27	26.5	26.5	26.5
T19	20.5	20.5	21.5	22	23.5	25	23.5	24	24	24	26	27	27	27	26.5	26.5	26.5	27	28.5	28	29	28.5	28.5	29	29	29	30.5	31	31.5	32	31	30.5	20	20	21	22	23.5	24.5	23	24	24	23.5	25	26	26	26	26	26	26
T20	20	20.5	21	21.5	22.5	24.5	23.5	24	24	23.5	26	26	26.5	26	26	26	26.5	27	28	27.5	28	28	27.5	28.5	28.5	28.5	29.5	31	30.5	31	30	29.5	20	20	20.5	21.5	22.5	24.5	23	23.5	23.5	23.5	25	25.5	25.5	25.5	25.5	25.5	26
T21	19.5	20.5	21	20.5	22	24.5	23.5	24.5	23.5	23	25.5	25.5	26	26	25.5	25.5	26	27	27.5	27	28	27	27	28.5	28	28.5	29	30	30	30.5	29	29	19.5	20	20.5	21	22	23	23	24	23.5	23	25	25.5	25.5	25.5	25.5	25.5	25.5
T22	19	20	21	20	21	24	23	24.5	23.5	23	25	25	25.5	25.5	25.5	25.5	25.5	26.5	27.5	26.5	27.5	26.5	27.5	28	27.5	28	28.5	29.5	29.5	30	28.5	28	19.5	20	20.5	20.5	21.5	22.5	23	23.5	23.5	23	24.5	25	25.5	25.5	25.5	25.5	25.5
T23	18.5	20	20.5	19.5	21	23	23	24	23.5	23.5	25	25	25.5	25	25.5	25.5	25.5	26.5	27	26.5	27.5	26.5	26.5	28	27.5	27.5	28.5	29	29	29.5	28.5	27.5	19	20	20.5	20.5	21.5	22.5	23	23.5	23.5	23	24.5	25	25.5	24.5	25.5	25	25.5
Nest in open habitat
Position	top side of the open	top side of the open	top side of the open	top side of the open	top side of the open	top side of the open	top side of the open	top side of the open	top side of the open	top side of the open	top side of the open	top side of the open	top side of the open	top side of the open	top side of the open	top side of the open	top side of the open	top side of the open	top side of the open	top side of the open	top side of the open	top side of the open	top side of the open	top side of the open	top side of the open	top side of the open	top side of the open	top side of the open	top side of the open	top side of the open	top side of the open	top side of the open	top side of the open	top side of the open	top side of the open	top side of the open	top side of the open	top side of the open	top side of the open	top side of the open	top side of the open	top side of the open	top side of the open	top side of the open	top side of the open	top side of the open	top side of the open	top side of the open	top side of the open
Nest number	Nest 1	Nest 1	Nest 1	Nest 1	Nest 1	Nest 1	Nest 1	Nest 1	Nest 1	Nest 1	Nest 1	Nest 1	Nest 1	Nest 1	Nest 1	Nest 1	Nest 1	Nest 1	Nest 1	Nest 1	Nest 1	Nest 1	Nest 1	Nest 1	Nest 1	Nest 1	Nest 1	Nest 1	Nest 1	Nest 1	Nest 1	Nest 1	Nest 2	Nest 2	Nest 2	Nest 2	Nest 2	Nest 2	Nest 2	Nest 2	Nest 2	Nest 2	Nest 2	Nest 2	Nest 2	Nest 2	Nest 2	Nest 2	Nest 2
Hours Day	Jun11	Jun12	Jun13	Jun14	Jun15	Jun16	Jun17	Jun18	Jun19	Jun20	Jun21	Jun22	Jun23	Jun24	Jun25	Jun26	Jun27	Jun28	Jun29	Jun30	Jul1	Jul2	Jul3	Jul4	Jul5	Jul6	Jul7	Jul8	Jul9	Jul10	Jul11	Jul12	Jun11	Jun12	Jun13	Jun14	Jun15	Jun16	Jun17	Jun18	Jun19	Jun20	Jun21	Jun22	Jun23	Jun24	Jun25	Jun26	Jun27
T0	20	19.5	20.5	21	21	22	23	23	24	23.5	23.5	25	25	25	25	25.5	25.5	26	27	27.5	27	28	27.5	28	29	28.5	28	29	30	30	30.5	29.5	20	19.5	20.5	21.5	21	22	23	23	24	23.5	23.5	25	25.5	25.5	25	25.5	25.5
T1	20	19	20.5	21	20.5	21.5	23	23	23.5	23.5	23	24.5	25	25	25	25	25.5	26	26.5	27	27	27.5	27	27.5	28.5	28.5	28	29	30	29.5	30	29.5	20	19	20.5	21	20.5	21.5	23	23	23.5	23.5	23.5	25	25	25	25	25	25.5
T2	20	19	20.5	21	20.5	21	23	23	23.5	23.5	23	24.5	24.5	25	24.5	25	25.5	26	26.5	27	27	27	26.5	27.5	28.5	28	27.5	28.5	29.5	29	30	29	20	18.5	20.5	21	20.5	21.5	23	23	23.5	23.5	23	24.5	25	25	25	25	25
T3	20	18.5	20.5	21	20	20.5	23	23	23.5	23.5	22.5	24	24.5	25	24.5	25	25.5	26	26	27	26.5	27	26.5	27	28.5	28	27.5	28.5	29	29	29.5	28.5	20	18.5	20.5	21	20	21	23	23	23.5	23.5	22.5	24	24.5	25	24.5	25	25.5
T4	20	18.5	20.5	21	20	20.5	22.5	23	23.5	23	22.5	24	24.5	24.5	24.5	24.5	25.5	25.5	26	26.5	26.5	26.5	26.5	26.5	28	27.5	27.5	28	29	28.5	29	28.5	20	18.5	20.5	21	20	20.5	23	23	23.5	23	22.5	24	24.5	25	24.5	24.5	25.5
T5	20	18.5	20.5	21	20	21	23	23	23.5	23	22.5	24	24.5	24.5	24.5	25	25.5	26	26	27	26.5	27	26.5	26.5	28	27.5	27.5	28	29	28.5	29	28.5	20	18.5	20.5	21	20	20.5	23	23	23.5	23	22.5	24	24.5	24.5	24.5	24.5	25.5
T6	20.5	19.5	20.5	21	21.5	22.5	23.5	23.5	24	23.5	23.5	25	25	25.5	25	25.5	26	27	26.5	27.5	27	27.5	27.5	27.5	28.5	28	28	29	29.5	29.5	30	29.5	20	19	20.5	21	20.5	22	23.5	23	24	23.5	23	24.5	25	25	24.5	25.5	26
T7	20.5	21	20.5	22	23	22.5	24.5	24	24.5	24	25	26	26	27	26	26.5	27	27.5	28	28.5	28.5	29	29	28	29.5	29	29	30	31	30.5	32	31	20.5	20.5	20.5	21.5	22.5	22.5	24.5	24	24.5	24	24.5	26	26	26.5	26	26	26.5
T8	21	22	21.5	23	24.5	24.5	26	25	25.5	24.5	27	27	27	28	26.5	27.5	28	29	29	29.5	29.5	30.5	30.5	30	30.5	30.5	31	32	33	32.5	33.5	32	21	21.5	21.5	23	24	24	25.5	24.5	25	24.5	26.5	26.5	26.5	28	26.5	27	27.5
T9	22	23	22	23.5	25.5	27	28	27.5	26.5	24.5	29	29.5	29	30	28	29	29.5	29.5	31	32	32	32.5	33	32.5	32.5	33	33	34	34.5	35	36.5	34.5	21.5	22	22	23.5	25.5	26	26.5	27	26.5	24.5	28	28.5	27.5	28.5	28	28	28.5
T10	22	24	23	26	31.5	30.5	26.5	29.5	26.5	24.5	32	30.5	35.5	36.5	31.5	34	37.5	37	39.5	37	41	38	37.5	41.5	41	41.5	40.5	39.5	40.5	41.5	39	39.5	21.5	23	22	25	29	28	27.5	28	26.5	24.5	30	30	31	32	30.5	31.5	31.5
T11	23	24.5	24	27.5	29.5	32	28.5	32	27	25	32.5	36	33.5	35.5	32.5	37	42	40	42.5	42	42	43.5	41	42.5	43	42	41.5	43	41.5	43.5	44.5	41.5	22.5	24.5	23.5	27.5	29.5	30.5	28	31.5	27	24.5	31.5	34.5	34	34.5	33.5	35	40
T12	24	24	24.5	31	31	32.5	29	32	27	25.5	36	37	37	35.5	33.5	39.5	43.5	41	43.5	38.5	43.5	44	44.5	43	43.5	43.5	43.5	42	41.5	43	45.5	41.5	23.5	24.5	24.5	29	31.5	32.5	29	31	27	25	33.5	36	35.5	36.5	33	38.5	41.5
T13	24.5	24	24.5	27.5	31.5	31	29.5	30	27	25.5	32.5	33.5	33.5	34	31	35	37.5	36.5	39.5	37	41.5	43	41	42	42.5	43	44.5	40.5	40.5	43.5	43	40.5	24.5	24	24.5	28	32	32	29.5	30.5	27	26	35	36	37	33.5	31.5	39.5	40.5
T14	24.5	24	24	27	30.5	29.5	27.5	28	27.5	26	31	31.5	32	34	31	32	34.5	34	37.5	35.5	37	39	39.5	38	38	38	39.5	40	39.5	42.5	42.5	40.5	24.5	24	24.5	27	32.5	31.5	27.5	29	27.5	26.5	33.5	35	34.5	34.5	31	35.5	35.5
T15	24	23	24	27	28.5	28.5	27	27.5	27	27	29.5	30.5	31	33	30.5	30.5	32.5	33.5	35	33.5	35	37	37.5	36	35.5	35.5	37.5	40.5	38.5	40.5	40.5	38.5	24.5	23.5	24	27.5	31.5	30	27	27.5	27.5	27.5	31	34.5	34.5	34	31	33	33.5
T16	23.5	22.5	23.5	26	27.5	27.5	26.5	27.5	26	26	29	30	30.5	30.5	30	29.5	31	33	33	32.5	34.5	35	35.5	35	34.5	34.5	36	38.5	37.5	38.5	38.5	37	23.5	22.5	23.5	27	29	28.5	27	27.5	26.5	26.5	30.5	32	32.5	32	30.5	31	31.5
T17	23	22	23	25	26.5	26	25	26.5	25.5	25.5	28	29	29.5	29.5	29	29	29.5	31.5	31.5	31	33	34	34	34	34	33	34.5	36	36	37	37	35.5	23	22	23.5	25.5	28	27	26	27.5	26	26	29	30.5	31	29.5	30	30	29.5
T18	22	21.5	23	24	25.5	25	24	25.5	25	25	27	27.5	28	28.5	27.5	27.5	28.5	29.5	30	30	31.5	32	32	32.5	31.5	31.5	33	34	34.5	35	35	33.5	22.5	22	23	24.5	26.5	25.5	24.5	26	25	25.5	28	28.5	29.5	29	28.5	28	28.5
T19	21	21.5	22	23	24.5	24.5	23.5	25	24.5	24.5	26.5	26.5	27.5	27.5	27	26.5	27.5	28.5	29.5	29	30	30.5	30.5	31	30.5	30.5	31.5	33	33	33.5	33	32	21.5	21.5	22.5	23.5	25.5	25	24	25	25	25	27	27.5	28	27.5	27	27	27.5
T20	21	21	22	22.5	24	24	23.5	24.5	24.5	24	26	26.5	26.5	27	26.5	26	27	28	29	28.5	29.5	30	29.5	30	30	29.5	31	32	32	32.5	32	31	21	21	22	22.5	24.5	24	23.5	24.5	24.5	24.5	26.5	27	27.5	27	26.5	26.5	27
T21	20.5	20.5	21.5	21.5	23	23	23.5	24.5	24	23.5	26	26	26	26.5	26	26	26.5	27.5	28.5	28	29	29	29	29.5	29.5	29.5	30	31.5	31.5	32	31	30.5	20.5	21	21.5	22	23.5	23.5	23.5	24.5	24	24	26	26.5	26.5	26.5	26	26	26.5
T22	20	20.5	21.5	21.5	22.5	23	23.5	24.5	24	23.5	25.5	25.5	26	26	25.5	25.5	26.5	27.5	28	27.5	28.5	28.5	29	29.5	29	29	29.5	31	30.5	31	30.5	29.5	20	20.5	21.5	21.5	23	23	23.5	24.5	24	23.5	26	26	26.5	26	26	25.5	26
T23	20	20.5	21.5	21	22	23	23.5	24	23.5	23.5	25.5	25.5	25.5	25.5	25.5	25.5	26	27	27.5	27.5	28.5	28	28	29	28.5	28.5	29.5	30.5	30.5	30.5	30	29	20	20.5	21.5	21	22.5	23	23.5	24.5	24	23.5	25.5	26	26	25.5	25.5	25.5	26
Nest in shaded habitat
Position	top side of the open	top side of the open	top side of the open	top side of the open	top side of the open	top side of the open	top side of the open	top side of the open	top side of the open	top side of the open	top side of the open	top side of the open	top side of the open	top side of the open	top side of the open	top side of the open	top side of the open	top side of the open	top side of the open	top side of the open	top side of the open	top side of the open	top side of the open	top side of the open	top side of the open	top side of the open	top side of the open	top side of the open	top side of the open	top side of the open	top side of the open	top side of the open	top side of the open	top side of the open	top side of the open	top side of the open	top side of the open	top side of the open	top side of the open	top side of the open	top side of the open	top side of the open	top side of the open	top side of the open	top side of the open	top side of the open	top side of the open	top side of the open	top side of the open
Nest number	Nest 1	Nest 1	Nest 1	Nest 1	Nest 1	Nest 1	Nest 1	Nest 1	Nest 1	Nest 1	Nest 1	Nest 1	Nest 1	Nest 1	Nest 1	Nest 1	Nest 1	Nest 1	Nest 1	Nest 1	Nest 1	Nest 1	Nest 1	Nest 1	Nest 1	Nest 1	Nest 1	Nest 1	Nest 1	Nest 1	Nest 1	Nest 1	Nest 2	Nest 2	Nest 2	Nest 2	Nest 2	Nest 2	Nest 2	Nest 2	Nest 2	Nest 2	Nest 2	Nest 2	Nest 2	Nest 2	Nest 2	Nest 2	Nest 2
Hours Day	Jun11	Jun12	Jun13	Jun14	Jun15	Jun16	Jun17	Jun18	Jun19	Jun20	Jun21	Jun22	Jun23	Jun24	Jun25	Jun26	Jun27	Jun28	Jun29	Jun30	Jul1	Jul2	Jul3	Jul4	Jul5	Jul6	Jul7	Jul8	Jul9	Jul10	Jul11	Jul12	Jun11	Jun12	Jun13	Jun14	Jun15	Jun16	Jun17	Jun18	Jun19	Jun20	Jun21	Jun22	Jun23	Jun24	Jun25	Jun26	Jun27
T0	19.5	19.5	20	20.5	21	22	22.5	23	24	23.5	23.5	24.5	25	25.5	25.5	25.5	25	26	26.5	27.5	27	27.5	27	27	28	28	28	29	30	30	30	29.5	20.5	20	20.5	21	22	23	23.5	23.5	24.5	24	24	25.5	26	26.5	26	26	26
T1	19.5	19	20	20.5	21	22	22.5	23	23.5	23.5	23	24.5	25	25	25	25	25	25.5	26.5	27	26.5	27	26.5	27	27.5	28	28	28.5	29.5	29.5	30	29	20	20	20.5	21	21.5	23	23.5	23.5	24	24	24	25	26	26	26	26	26
T2	19.5	19	20	20.5	20.5	21.5	22.5	23	23.5	23.5	23	24	24.5	25	24.5	25	25	25.5	26	27	26.5	26.5	26.5	26.5	27.5	27.5	27.5	28	29	29	29.5	29	20	19.5	20.5	21	21.5	22.5	23	23.5	24	24	23.5	25	25.5	26	25.5	25.5	25.5
T3	19.5	18.5	20	20.5	20.5	21.5	22.5	23	23.5	23	23	24	24.5	25	24.5	25	25	25.5	26	26.5	26.5	26.5	26	26.5	27.5	27.5	27.5	28	29	28.5	29.5	28.5	20	19.5	20.5	21	21	22	23	23.5	24	24	23.5	25	25.5	25.5	25.5	25.5	25.5
T4	19.5	18.5	20	20.5	20	21	22.5	22.5	23	23	22.5	23.5	24.5	24.5	24	24.5	25	25.5	26	26.5	26.5	26.5	26	26	27.5	27.5	27	27.5	28.5	28.5	29	28.5	20	19.5	20.5	21	21	22	23	23.5	24	23.5	23.5	24.5	25	25.5	25	25.5	25.5
T5	19.5	18.5	20	20	20	21	22.5	22.5	23	23	22.5	23.5	24.5	24.5	24	24.5	25	25.5	26	26.5	26	26	25.5	26	27	27	27	27.5	28.5	28.5	29	28	20	19	20.5	21	21	21.5	23	23	23.5	23.5	23	24.5	25	25.5	25	25.5	25.5
T6	19.5	18.5	20	20	20	21	22.5	22.5	23	23	22.5	24	24.5	24.5	24	25	25	25.5	26	26.5	26	26	26	26	27	27.5	27.5	28	28.5	28.5	28.5	28.5	20	19	20.5	21	21	22	23	23	23.5	23.5	23	24.5	25.5	25.5	25	25.5	25.5
T7	19.5	19	20	20.5	21	21.5	23	23	23.5	23	23.5	25	25.5	25.5	25	25.5	25.5	26	27	27	27	26.5	27	26.5	27.5	28	28.5	29	28.5	29.5	29	29	20	19.5	20.5	21	21.5	22	23.5	23.5	24	23.5	23.5	25	26	26	25.5	26	26
T8	20	19.5	20	21	22.5	22	24	23	24	23.5	24	26	27	26	25.5	26	26	27.5	28.5	28.5	28.5	28.5	28.5	27.5	28	29.5	30	30.5	30	31	30.5	31	20.5	20	20.5	21	22.5	22.5	24	23.5	24	24	24.5	26.5	27	26.5	26	26.5	26
T9	20	20	20.5	21.5	23.5	23	24.5	24	24	23.5	25.5	28	28.5	28	25.5	26.5	27.5	28.5	31	30.5	31.5	31	31	30.5	31	31.5	33	33.5	32.5	34.5	32	32.5	20.5	20.5	21	21.5	23.5	23	24.5	24	24.5	24	25	27.5	28.5	27.5	26	27	27
T10	20	20.5	21	22	25	25	25.5	25.5	24.5	23.5	26.5	28.5	30	31	27	28.5	30	30	33	31.5	34	32.5	33.5	33	33.5	34	35	36	34.5	37	34.5	34.5	20.5	20.5	21	22	24.5	24.5	25.5	25	25	24	26	28.5	29.5	30	27	28	29.5
T11	20.5	21	21	23.5	27	26.5	25.5	27	25	23.5	27.5	29	31.5	32	29	30.5	33	32	35.5	33.5	36	35	36	36	35.5	36	37	38	37	39	35.5	37	20.5	21	21.5	23	26	26	25.5	26	25	24	27	28.5	30.5	31.5	28	29	31.5
T12	20.5	21.5	22	25	27	27.5	26	27.5	25	24	27.5	30	30.5	32	28.5	30	33	32.5	35	33.5	35	34.5	35.5	35	35.5	35.5	37	38.5	37	39	36	36.5	21	21.5	22	24	26.5	26.5	25.5	26.5	25.5	24	27	29	30.5	31	28.5	29	31.5
T13	21	21.5	22	25	27	27	26	27	25.5	24	28	29	30	31	28.5	30	32	31.5	34	32.5	34	33	34.5	34	34.5	34.5	35.5	37.5	35.5	38	36	35.5	21	21.5	22	24.5	26.5	26.5	26	27	25.5	24.5	27.5	29	30	30.5	28.5	29	31
T14	21.5	21.5	22	24.5	27	27	26	27	25.5	24.5	27.5	29	29	30.5	28.5	29.5	31	31	33	32	33	32	33	33	33.5	33.5	34.5	36.5	35	36.5	35.5	35	21.5	21.5	22	24	26.5	26.5	26	26.5	25.5	24.5	27.5	29	29.5	30.5	28.5	29	30.5
T15	21.5	21.5	22	24.5	26.5	26.5	26	26	25.5	25	27.5	28.5	29	30	28.5	28.5	30	30.5	32	31.5	32	31.5	32	32.5	33	33	33.5	36	34.5	36	35	34.5	21.5	21.5	22	24	26.5	26.5	26	26	26	25	27.5	29	29.5	30.5	28.5	29	30
T16	21	21	22	24.5	26	26	25.5	26	25.5	25	27	28	28.5	29.5	28	28	29.5	30.5	31.5	30.5	31.5	31	31	31.5	32	32	33	35	34	35.5	34.5	34	21.5	21.5	22	24.5	26.5	26	25.5	26	26	25	27.5	28.5	29.5	30	28.5	28.5	29.5
T17	21	21	21.5	24	25.5	25.5	25.5	26	25	25	27	27.5	28.5	28.5	27.5	28	29	30	31	30	30.5	30.5	30.5	31	31.5	31.5	32.5	34.5	34	34.5	34	33.5	21.5	21.5	22	24	26	26	25.5	26	25.5	25	27.5	28.5	29.5	29.5	28	28.5	29
T18	21	20.5	21.5	23.5	25	25	24.5	25.5	25	24.5	26.5	27	27.5	28	27	27.5	28	29	30	29.5	30	29.5	29.5	30	31	31	32	33.5	33	34	33.5	33	21	21	22	24	25.5	25.5	25	26	25.5	25	27	28	29	29	27.5	28	28.5
T19	20.5	20.5	21.5	23	24.5	24.5	24	25	24.5	24.5	26	26.5	27	27.5	26.5	26.5	27.5	28.5	29	29	29.5	29	29	29.5	30	30	31	32.5	32.5	33	32.5	32	21	21	21.5	23.5	25.5	25	24.5	25.5	25	25	26.5	27.5	28	28.5	27.5	27.5	28
T20	20	20.5	21	22.5	24	24	24	24.5	24.5	24	25.5	26	26.5	27	26	26	27	28	28.5	28	28.5	28.5	28.5	29	29.5	29.5	30.5	32	31.5	32	32	31	21	21	21.5	23	25	24.5	24.5	25	25	24.5	26	27	27.5	28	27	27	27.5
T21	20	20.5	21	22	23.5	23.5	23.5	24	24	24	25	26	26	26.5	26	26	26.5	27.5	28.5	28	28	28	28	28.5	29	29	30	31	31	31.5	31	30.5	20.5	21	21.5	23	24.5	24	24	25	24.5	24.5	26	27	27	27.5	26.5	26.5	27.5
T22	20	20	21	21.5	23	23	23.5	24	24	23.5	25	25.5	26	26	25.5	25.5	26.5	27	28	27.5	28	27.5	27.5	28.5	29	28.5	29.5	30.5	30.5	31	30.5	30	20.5	20.5	21.5	22.5	24	23.5	24	24.5	24.5	24	26	26.5	27	27	26.5	26.5	27
T23	19.5	20	20.5	21.5	22.5	23	23	24	23.5	23.5	25	25.5	25.5	25.5	25.5	25.5	26	27	27.5	27	27.5	27.5	27.5	28	28.5	28.5	29	30	30	30.5	30	29.5	20.5	20.5	21	22	23.5	23.5	24	24.5	24.5	24	25.5	26.5	26.5	26.5	26	26	26.5
Nest in filtered habitat
Position	top side of the open	top side of the open	top side of the open	top side of the open	top side of the open	top side of the open	top side of the open	top side of the open	top side of the open	top side of the open	top side of the open	top side of the open	top side of the open	top side of the open	top side of the open	top side of the open	top side of the open	top side of the open	top side of the open	top side of the open	top side of the open	top side of the open	top side of the open	top side of the open	top side of the open	top side of the open	top side of the open	top side of the open	top side of the open	top side of the open	top side of the open	top side of the open	top side of the open	top side of the open	top side of the open	top side of the open	top side of the open	top side of the open	top side of the open	top side of the open	top side of the open	top side of the open	top side of the open	top side of the open	top side of the open	top side of the open	top side of the open	top side of the open	top side of the open
Nest number	Nest 1	Nest 1	Nest 1	Nest 1	Nest 1	Nest 1	Nest 1	Nest 1	Nest 1	Nest 1	Nest 1	Nest 1	Nest 1	Nest 1	Nest 1	Nest 1	Nest 1	Nest 1	Nest 1	Nest 1	Nest 1	Nest 1	Nest 1	Nest 1	Nest 1	Nest 1	Nest 1	Nest 1	Nest 1	Nest 1	Nest 1	Nest 1	Nest 2	Nest 2	Nest 2	Nest 2	Nest 2	Nest 2	Nest 2	Nest 2	Nest 2	Nest 2	Nest 2	Nest 2	Nest 2	Nest 2	Nest 2	Nest 2	Nest 2
Hours Day	Jun11	Jun12	Jun13	Jun14	Jun15	Jun16	Jun17	Jun18	Jun19	Jun20	Jun21	Jun22	Jun23	Jun24	Jun25	Jun26	Jun27	Jun28	Jun29	Jun30	Jul1	Jul2	Jul3	Jul4	Jul5	Jul6	Jul7	Jul8	Jul9	Jul10	Jul11	Jul12	Jun11	Jun12	Jun13	Jun14	Jun15	Jun16	Jun17	Jun18	Jun19	Jun20	Jun21	Jun22	Jun23	Jun24	Jun25	Jun26	Jun27
T0	20	20	20.5	21	21.5	22.5	23.5	23.5	24	24	23.5	25.5	25.5	25.5	25	25.5	25.5	26	27	27.5	27.5	28	27.5	28	29	28.5	29	29.5	30.5	30	31	30	20	19.5	20.5	21	21	22	23.5	23	24	24	23.5	25.5	25.5	25.5	24.5	25.5	26
T1	20	19.5	20.5	21	21	22.5	23	23.5	24	24	23.5	25	25.5	25.5	25	25.5	25.5	25.5	27	27	27	27.5	27	27.5	29	28.5	28.5	29.5	30	30	30.5	29.5	20	19	20.5	21	21	22	23	23.5	24	23.5	23.5	25	25.5	25.5	24.5	25.5	26
T2	20	19	20.5	21	21	22	23	23.5	24	23.5	23.5	25	25	25	25	25	25.5	25.5	26.5	27	27	27.5	27	27.5	29	28.5	28	29	30	29.5	30.5	29.5	20	18.5	20	21	20.5	21.5	23	23.5	23.5	23.5	23	24.5	25	25.5	24.5	25.5	26
T3	20	19	20.5	21	21	21.5	23	23	23.5	23.5	23	24.5	25	25	24.5	25	25.5	25.5	26	27	27	27.5	26.5	27	28.5	28	28	29	29.5	29	30	29	20	18.5	20.5	21	20.5	21	23	23	23.5	23.5	23	24.5	25	25	24.5	25	26
T4	20	19	20.5	21	20.5	21.5	23	23	23.5	23	23	24.5	25	25	24.5	25	25.5	25.5	26	26.5	27	27	26.5	27	28.5	27.5	27.5	28.5	29.5	29	30	29	20	18	20.5	21	20	20.5	23	23	23.5	23	22.5	24	24.5	25	24	25	26
T5	20	19	20.5	21	20.5	21.5	23	23	23.5	23.5	23	24.5	25	25	24.5	25	25.5	25.5	26	27	26.5	27	26.5	26.5	28	27.5	27.5	28.5	29	29	29.5	29	20	18	20.5	20.5	20	21	23	23	23.5	23.5	22.5	24	24.5	25	24	25	26
T6	20	19.5	20.5	21	21.5	22.5	23.5	23.5	24	23.5	23.5	25	25.5	25.5	24.5	25.5	26	26.5	27	27.5	27	27.5	27	27.5	28.5	28	28.5	29.5	29.5	29.5	30	29.5	20	19	20.5	21	21	22.5	23.5	23.5	24	23.5	23.5	25	25.5	25.5	24.5	26	26.5
T7	20	20.5	20.5	21.5	22.5	22.5	24	24	24.5	24	24.5	25.5	26	26	25.5	26	26.5	27	28	28.5	28.5	28.5	28.5	27.5	29	29	29	30	30.5	30.5	31.5	30.5	20	20.5	20.5	21.5	22.5	23	24.5	24.5	24.5	24	25	25.5	26	26.5	26	27	27
T8	20.5	21	21	22	23.5	23.5	25	24.5	25	24	25.5	26	26.5	27	25.5	26.5	27	28.5	29	30	29.5	30	30	29	30	30	30.5	31.5	32	32	32	31	20.5	21.5	21.5	22.5	24	24	25.5	25	25	24.5	26	26	27	27.5	26	28	28.5
T9	21	21.5	21.5	22.5	24	24.5	25.5	26	25.5	24	26	27	27	27.5	27	27	27.5	28.5	29.5	30.5	30.5	30.5	31	30.5	31.5	31.5	32	33	33	33.5	34.5	33	21	21.5	22	23	24.5	25.5	26	27	26.5	24.5	27	27.5	27.5	29	28	28.5	29
T10	21	22	22	23.5	25.5	26	26	26	25.5	24	27	27.5	27.5	29	28.5	27.5	28.5	29.5	30	31.5	31.5	31.5	31.5	31.5	32	32.5	32.5	33.5	35	34.5	35.5	33.5	21	22.5	22	24.5	26	26	26	27	26	24.5	28	28.5	28	30	30	29	30
T11	21.5	22.5	22.5	25	26.5	27	26.5	27	26	24.5	28	28.5	28.5	30	29	28.5	30.5	31.5	33	34	34	33	33.5	34.5	35	35.5	36	37	38	38	37.5	37.5	21.5	23.5	23.5	26	27.5	28	27.5	28	26.5	24.5	29	29	29.5	32	30.5	30.5	32
T12	22	22.5	23	26	27	27.5	26.5	27.5	26	24.5	29	29	28.5	30.5	29	29	30.5	32.5	33.5	33	35	34	35.5	34.5	36.5	36.5	36.5	38.5	38	40	39	37.5	22	23	23.5	27.5	29	29	27.5	29	27	25	31	30.5	30	33.5	31	31.5	34.5
T13	22.5	22.5	23	25	28	28	27.5	28	26	25	29	29.5	29	30	28.5	29.5	31	32	33.5	33	34	33.5	34.5	34	36	36	37	38.5	36	39.5	39	37.5	22.5	23	23.5	26.5	32	31	29.5	29.5	27	25.5	32.5	32.5	31	33	30.5	34	36.5
T14	22.5	22.5	22.5	25	28.5	28.5	26.5	27	26.5	25	30	30.5	30.5	31	29	30.5	31	32.5	34.5	33.5	35.5	34.5	35.5	36	36	37	38	40	36.5	40.5	38	38.5	23	22.5	23	26	33.5	31.5	28	28.5	27	25.5	36	37	38	36.5	31	41	38
T15	22.5	22	22.5	25.5	29	28	26.5	26.5	26.5	26	29	31.5	31.5	31	29	31	31	33	35.5	34	37	34.5	37	37.5	36	38	39.5	41	37.5	42	37.5	41.5	23	22.5	22.5	27.5	33.5	30.5	27.5	27.5	27	27	31	39.5	41	37	31	42.5	37
T16	22	22	22.5	26	29.5	27	26.5	26.5	26	25.5	29	31	32	30	30	29	30.5	33.5	32.5	32.5	35	34.5	35	37.5	36	37	38.5	40	38.5	40.5	36.5	40	22	22	22.5	27.5	33.5	28.5	27.5	28	26.5	26	31.5	35	39	32	33.5	35	35.5
T17	21.5	21.5	22	25.5	28	26	26	27	25.5	25.5	29.5	30	31.5	28.5	29.5	29.5	29	32	31	31	34	33	33.5	35.5	36.5	36	37.5	37.5	37	40	36.5	39.5	21.5	21.5	22	26.5	30.5	27	27	28.5	25.5	25.5	31	32	36.5	30	33	36.5	33
T18	21	21.5	22	24.5	26.5	25.5	24.5	26	25	25	28	28	29	28	28	27.5	28	30	30	30	31.5	31.5	31.5	33	33	33	34.5	34.5	35	37	34.5	35.5	21	21.5	22	25	27.5	26	25	26.5	25	25.5	28.5	29	31	29	29.5	30.5	30
T19	20.5	21	21.5	23.5	25.5	24.5	24	25	24.5	24.5	27	27.5	28	27.5	27	27	27	28.5	29	29	30.5	30	30	31.5	31.5	31.5	32.5	33.5	33	34.5	33	33.5	20.5	21	21.5	23.5	25.5	25	24.5	25	24.5	24.5	27	27.5	29	28	28	28.5	28.5
T20	20.5	21	21.5	23	24.5	24	24	24.5	24.5	24.5	26.5	27	27.5	26.5	26.5	26.5	27	28	28.5	28.5	29.5	29.5	29.5	30.5	30.5	30.5	31.5	32.5	32.5	33.5	32	32	20	21	21.5	22.5	24.5	24.5	24	25	24.5	24.5	26.5	27	28	27	27	28	28
T21	20.5	21	21.5	22.5	24	23.5	24	24.5	24.5	24	26	26.5	27	26.5	26	26	26.5	27.5	28	28	29	29	29	30	30	30	31	32	31.5	32.5	31.5	31.5	20	20.5	21	22	23.5	23.5	24	25	24	24	26	26.5	27	26.5	26.5	27.5	27.5
T22	20	20.5	21	22	23.5	23.5	23.5	24.5	24	24	26	26.5	26.5	26	25.5	26	26	27.5	28	28	28.5	28.5	28.5	29.5	29	29.5	30.5	31.5	31	32	30.5	30.5	20	20.5	21	21.5	23	23	23.5	25	24	23.5	26	26	26.5	26	26	27	27
T23	20	20.5	21	21.5	23	23.5	23.5	24.5	24	24	25.5	26	26	25	25.5	25.5	26	27	27.5	27.5	28.5	28	28	29.5	29	29	30	31	30.5	31.5	30.5	30	19.5	20.5	21	21.5	22.5	23	23.5	24.5	24	23.5	25.5	26	26	25.5	26	26.5	26.5
[truncated: 239 more columns]
